# Supplementary material for: Resolving the spatial architecture of myeloma and its microenvironment at the single-cell level
Source: Nat Commun. 2023 Aug 17;14:5011. doi: 10.1038/s41467-023-40584-4 (PMC10435504; doi:10.1038/s41467-023-40584-4)
Supplement: Supplementary file 5 — Suplementary Data 2 [file 41467_2023_40584_MOESM5_ESM.xlsx]

## Sheet: Tabelle1
Gene_symbol	lfc	lfcSE	adjusted	ProbeID	lfc	p-value	Confirmed
			p-value		UAMS	UAMS
PPBP	-4.01	0.70	2.33E-04	5473_at	-0.85	3.94E-05	yes			lfc: Log2FoldChange
MYLIP	0.90	0.17	1.11E-03	29116_at	0.52	2.27E-15	yes			SE: standard error
CYP1B1	-2.77	0.53	1.14E-03	1545_at	0.17	9.26E-03	no			n.s. non-significant
ZNF442	-1.46	0.29	1.23E-03	79973_at	-0.24	9.14E-02	no			RBM: random bone marrow
THBS1	-1.87	0.37	1.23E-03	7057_at	NA	NA	NA
LILRA5	-3.29	0.65	1.27E-03	353514_at	NA	NA	NA
ZNF844	-0.93	0.19	1.94E-03	284391_at	NA	NA	NA
RP11-555K12.1	0.96	0.20	2.92E-03	NA	NA	NA	NA
ILF3-AS1	0.64	0.13	4.80E-03	NA	NA	NA	NA
TUBB1	-2.90	0.62	5.03E-03	81027_at	NA	NA	NA
CHRDL1	-3.62	0.78	5.81E-03	91851_at	NA	NA	NA
FAM133B	-0.66	0.14	7.31E-03	257415_at	NA	NA	NA
TNC	-1.79	0.39	7.31E-03	3371_at	NA	NA	NA
RP1-39G22.7	2023-07-01	0.24	8.07E-03	NA	NA	NA	NA
CP	-3.51	0.78	8.79E-03	1356_at	NA	NA	NA
TPM4	-0.88	0.20	8.79E-03	7171_at	0.03	2.35E-01	no
C21orf119	0.83	0.19	1.07E-02	NA	NA	NA	NA
ZNF627	-0.70	0.16	1.23E-02	199692_at	-0.13	6.19E-04	yes
RAB30	-0.77	0.18	1.36E-02	27314_at	-0.08	1.47E-01	no
RP11-115C21.2	0.68	0.16	1.36E-02	NA	NA	NA	NA
C7	-3.58	0.83	1.43E-02	730_at	0.27	3.66E-01	no
CEBPD	-1.81	0.42	1.43E-02	1052_at	-0.20	4.19E-02	yes
RP11-326I11.3	0.85	0.20	1.43E-02	NA	NA	NA	NA
ARRDC3	-0.98	0.23	1.77E-02	57561_at	0.20	1.60E-03	no
GNA13	-0.64	0.15	1.77E-02	10672_at	0.00	9.82E-01	no
RP3-467N11.1	2023-09-01	0.26	1.77E-02	NA	NA	NA	NA
ADM	1939-01-01	0.33	1.93E-02	133_at	0.49	1.69E-06	yes
FSTL1	-1.72	0.41	1.94E-02	11167_at	0.18	3.89E-04	no
RP11-169K16.9	0.86	0.21	2.03E-02	NA	NA	NA	NA
MIR4292	2015-01-01	0.28	2.26E-02	100422860_at	NA	NA	NA
RP13-516M14.1	2021-01-01	0.30	2.40E-02	NA	NA	NA	NA
CTB-58E17.1	0.69	0.17	2.54E-02	NA	NA	NA	NA
AC104024.1	-1.21	0.30	2.54E-02	NA	NA	NA	NA
RP13-1032I1.7	2023-06-01	0.27	3.20E-02	NA	NA	NA	NA
GNG2	-1.27	0.32	3.20E-02	54331_at	NA	NA	NA
ZNF845	-0.60	0.15	3.55E-02	91664_at	NA	NA	NA
FBXO32	-0.80	0.21	3.67E-02	114907_at	0.04	2.20E-02	no
PCDH18	-2.81	0.72	3.76E-02	54510_at	0.07	4.39E-06	no
VCAN	-1.95	0.50	3.76E-02	1462_at	0.33	3.49E-08	no
CTC-241N9.1	0.80	0.21	3.76E-02	NA	NA	NA	NA
ACTN1	-1.63	0.42	3.76E-02	87_at	0.19	1.83E-02	no
FOSL2	-0.74	0.19	3.76E-02	2355_at	NA	NA	NA
CXCL12	-2.74	0.71	3.88E-02	6387_at	-0.40	1.26E-02	yes
PTP4A1	-0.85	0.22	3.88E-02	7803_at	0.03	7.08E-01	no
CHL1	-3.57	0.93	3.99E-02	10752_at	NA	NA	NA
RP11-307C12.12	2025-01-01	0.33	4.59E-02	NA	NA	NA	NA
RP11-817O13.8	0.90	0.24	4.61E-02	NA	NA	NA	NA
