# Supplementary material for: Resolving the spatial architecture of myeloma and its microenvironment at the single-cell level
Source: Nat Commun. 2023 Aug 17;14:5011. doi: 10.1038/s41467-023-40584-4 (PMC10435504; doi:10.1038/s41467-023-40584-4)
Supplement: Supplementary file 6 — Suplementary Data 3 [file 41467_2023_40584_MOESM6_ESM.xlsx]

## Sheet: Tabelle1
	CXCL12 expression			CXCL7 expression			CD74 expression
	≤ median	> median	p-value	≤ median	> median	p-value	≤ median	> median	p-value		PC: plasma cell
	N=328	N=322		N=324	N=326		N=325	N=325			LDH: lactate dehydrogenase
PC infiltration [%]	60.9 (27.0)	48.9 (27.3)	<0.001	60.0 (27.4)	49.8 (27.3)	<0.001	57.9 (27.7)	51.9 (27.6)	0.032
Revised ISS			<0.001			0.002			0.047
I	64 (20.0%)	110 (35.3%)		73 (23.2%)	101 (31.8%)		79 (24.8%)	95 (30.4%)
II	195 (60.9%)	173 (55.4%)		181 (57.6%)	187 (58.8%)		183 (57.4%)	185 (59.1%)
III	61 (19.1%)	29 (9.29%)		60 (19.1%)	30 (9.43%)		57 (17.9%)	33 (10.5%)
LDH > normal			<0.001			0.070			0.032
no	244 (75.3%)	277 (86.8%)		248 (77.5%)	273 (84.5%)		245 (76.8%)	276 (85.2%)
yes	80 (24.7%)	42 (13.2%)		72 (22.5%)	50 (15.5%)		74 (23.2%)	48 (14.8%)
t(4;14)			<0.001			0.153			0.325
no	274 (83.5%)	299 (93.1%)		279 (86.1%)	294 (90.5%)		282 (86.8%)	291 (89.8%)
yes	54 (16.5%)	22 (6.85%)		45 (13.9%)	31 (9.54%)		43 (13.2%)	33 (10.2%)
t(14;16)			0.164			0.098			0.255
no	322 (98.8%)	309 (96.9%)		310 (96.6%)	321 (99.1%)		314 (96.9%)	317 (98.8%)
yes	4 (1.23%)	10 (3.13%)		11 (3.43%)	3 (0.93%)		10 (3.09%)	4 (1.25%)
Del(17p13)			0.010			0.930			0.408
no	275 (83.8%)	293 (91.0%)		284 (87.7%)	284 (87.1%)		288 (88.6%)	280 (86.2%)
yes	53 (16.2%)	29 (9.01%)		40 (12.3%)	42 (12.9%)		37 (11.4%)	45 (13.8%)
Gain(1q21)			0.002			0.221			0.072
no	179 (55.6%)	218 (68.3%)		189 (59.2%)	208 (64.6%)		187 (57.9%)	210 (66.0%)
yes	143 (44.4%)	101 (31.7%)		130 (40.8%)	114 (35.4%)		136 (42.1%)	108 (34.0%)
