# Supplementary material for: Resolving the spatial architecture of myeloma and its microenvironment at the single-cell level
Source: Nat Commun. 2023 Aug 17;14:5011. doi: 10.1038/s41467-023-40584-4 (PMC10435504; doi:10.1038/s41467-023-40584-4)
Supplement: Supplementary file 7 — Suplementary Data 4 [file 41467_2023_40584_MOESM7_ESM.xlsx]

## Sheet: P05 Subclone1 FL vs RBM
Gene symbol	p-value	average log2 fold change FL/RBM	Percentage cells FL	Percentage cells RBM	adjusted p-value
TPM4	9.22023e-139	-1.45689	0.868	0.994	1.29784e-134
CXCR4	1.58553e-114	-1.67568	0.733	0.967	2.23179e-110
FOS	5.95767e-105	-1.89225	0.827	0.956	8.38602e-101
DUSP1	3.86085e-92	-1.60995	0.633	0.914	5.43454e-88
IER2	2.32904e-69	-1.33417	0.597	0.892	3.27835e-65
BTG2	1.78243e-58	-0.890807	0.884	0.981	2.50895e-54
TSC22D3	6.08234e-55	-0.847234	0.991	1	8.56151e-51
MT-CO1	1.0139e-53	-0.455373	1	1	1.42717e-49
SPP1	8.12492e-47	-2.60898	0.325	0.64	1.14366e-42
SGK1	7.04698e-42	0.708773	0.387	0.106	9.91933e-38
AREG	4.20872e-41	-1.41301	0.701	0.87	5.9242e-37
DNAAF1	1.49845e-39	-1.24354	0.496	0.757	2.10921e-35
TAGAP	4.00711e-38	-0.668828	0.623	0.851	5.6404e-34
JUN	2.65184e-32	-0.599536	0.998	0.998	3.73273e-28
RGS2	3.58564e-31	-0.937639	0.379	0.631	5.04715e-27
NR4A1	8.58608e-31	-1.08649	0.208	0.448	1.20858e-26
RHOB	1.29094e-30	-0.649061	0.944	0.982	1.81713e-26
RBM33	2.05541e-30	-0.552532	0.471	0.711	2.8932e-26
DEPP1	4.29453e-28	0.565012	0.483	0.223	6.04498e-24
AC007384.1	2.83271e-26	-0.453764	0.357	0.597	3.98732e-22
OTUD1	1.34279e-25	-0.669395	0.563	0.769	1.89011e-21
ANKRD28	1.59266e-24	0.487711	0.872	0.776	2.24182e-20
CYTIP	2.76308e-24	-0.404093	0.973	0.991	3.88931e-20
MIR181A1HG	1.42385e-23	0.369625	0.394	0.181	2.00421e-19
S100A4	3.89153e-22	0.452741	0.975	0.955	5.47772e-18
ICAM1	1.0457e-21	0.30979	0.269	0.093	1.47192e-17
PDE4B	3.55769e-21	-0.416779	0.853	0.95	5.00781e-17
CISH	1.94281e-19	-0.444582	0.269	0.461	2.73469e-15
HMGB2	5.38526e-19	-0.395026	0.333	0.516	7.5803e-15
IRF1	1.50008e-18	0.421114	0.467	0.261	2.11151e-14
EZR	1.77164e-18	-0.45354	0.843	0.911	2.49376e-14
AC243960.1	6.44826e-18	0.315085	0.44	0.245	9.07658e-14
RPS27L	1.74561e-17	0.268135	1	1	2.45712e-13
RNF168	2.05848e-17	0.308699	0.493	0.291	2.89751e-13
IRF4	2.40254e-17	0.399562	0.452	0.256	3.38182e-13
VIM	1.01275e-16	-0.322197	1	1	1.42554e-12
IFITM1	6.3148e-16	0.343037	0.983	0.982	8.88872e-12
BBC3	8.10661e-16	0.254847	0.377	0.203	1.14109e-11
AL135905.2	3.0411e-15	-0.508331	0.476	0.626	4.28065e-11
LUC7L3	5.76835e-15	0.273879	0.478	0.301	8.11952e-11
LAMP5	1.31152e-14	-0.633941	0.151	0.3	1.84609e-10
SNRPA	2.50458e-14	0.27514	0.486	0.314	3.52545e-10
FKBP2	2.61656e-14	0.27003	0.93	0.887	3.68307e-10
UBC	3.57876e-14	-0.322166	1	1	5.03746e-10
MT-ATP8	3.62118e-14	-0.310257	0.898	0.962	5.09717e-10
ARPC5L	4.43604e-14	0.25755	0.936	0.903	6.24417e-10
HIST1H2AC	4.75898e-14	-0.386071	0.821	0.93	6.69873e-10
HERPUD1	5.46119e-14	-0.370116	1	1	7.68717e-10
AP002852.1	1.78504e-13	0.268632	0.285	0.143	2.51262e-09
H1FX	3.17047e-13	-0.426472	0.745	0.863	4.46276e-09
NFKBIA	8.05718e-13	0.509505	0.42	0.268	1.13413e-08
SELPLG	1.04991e-12	-0.305555	0.861	0.93	1.47786e-08
SELENOP	1.70008e-12	0.290365	0.831	0.785	2.39304e-08
JUND	2.05507e-12	-0.310379	0.421	0.56	2.89271e-08
PIM1	3.74795e-12	0.261421	0.333	0.187	5.27562e-08
CLEC2B	1.09313e-11	0.298112	0.522	0.358	1.53869e-07
TENT5C	1.91775e-11	-0.25228	0.951	0.977	2.69942e-07
CTSD	2.35845e-11	-0.320553	0.964	0.982	3.31975e-07
FBXO32	3.05661e-11	-0.480306	0.281	0.412	4.30248e-07
HLA-A	3.2784e-11	-0.30842	1	1	4.61468e-07
GLRX	5.02818e-11	0.362758	0.946	0.893	7.07767e-07
SRSF7	6.59826e-11	0.368595	0.767	0.705	9.2877e-07
CLDN3	3.88545e-10	-0.439485	0.763	0.88	5.46916e-06
SNHG8	3.98519e-10	-0.462575	0.864	0.914	5.60955e-06
AIM2	1.60086e-09	0.253578	0.603	0.475	2.25338e-05
ANKRD37	4.86814e-09	-0.416062	0.362	0.472	6.85239e-05
CTSB	4.99386e-09	-0.367716	0.466	0.587	7.02935e-05
RAB30	5.08791e-09	-0.464372	0.309	0.416	7.16174e-05
TRIB1	2.15219e-08	-0.294557	0.833	0.903	0.000302943
PCGF5	5.71354e-07	-0.324358	0.821	0.876	0.00804238
PELI1	1.17103e-06	-0.405568	0.908	0.937	0.0164835
CCNH	1.05361e-05	-0.294181	0.407	0.49	0.148306
SLC7A5	1.28353e-05	-0.279584	0.229	0.311	0.18067
TTN	4.95404e-05	0.315949	0.633	0.593	0.697331
C2	5.84666e-05	-0.251613	0.964	0.977	0.822976
KLF6	0.000778925	-0.279153	0.827	0.891	1
GLA	0.00169263	-0.449243	0.663	0.689	1
FRZB	0.00240062	-0.262309	0.33	0.393	1
CDKN1A	0.00242447	0.342529	0.631	0.59	1
AKAP12	0.12697	-0.311159	0.324	0.333	1

## Sheet: P05 Subclone2 FL vs RBM
Gene symbol	p-value	average log2 fold change FL/RBM	Percentage cells FL	Percentage cells RBM	adjusted p-value
CXCR4	2.35414e-36	-1.4748	0.449	0.87	3.31368e-32
AREG	2.44346e-29	-2.60091	0.403	0.81	3.43941e-25
TPM4	1.71271e-22	-0.821411	0.832	0.956	2.41081e-18
BTG2	5.20904e-22	-0.956268	0.959	0.998	7.33225e-18
TSC22D3	3.0322e-17	-0.895539	0.99	0.996	4.26812e-13
SGK1	3.28814e-17	0.400981	0.469	0.155	4.62839e-13
CSRNP1	1.62582e-13	0.394588	0.393	0.147	2.28851e-09
BBC3	2.04498e-12	0.334516	0.337	0.112	2.87851e-08
ANKRD28	3.38362e-12	0.492786	0.893	0.801	4.76278e-08
DNAAF1	5.07738e-12	-0.792115	0.245	0.522	7.14693e-08
HIST1H2AC	6.70679e-12	-0.696633	0.684	0.917	9.44048e-08
SPAG4	1.01877e-11	0.421417	1	0.996	1.43402e-07
TAGAP	1.7835e-11	-0.587616	0.556	0.797	2.51045e-07
MIR181A1HG	7.49007e-11	0.298307	0.26	0.079	1.0543e-06
AC017002.1	8.98863e-11	0.333722	0.362	0.139	1.26524e-06
IFRD1	1.78979e-10	0.513671	0.689	0.433	2.51931e-06
DUSP1	3.61073e-10	-1.12033	0.821	0.94	5.08246e-06
RSRP1	5.15403e-10	0.470989	0.546	0.311	7.25482e-06
HSPA8	5.90786e-10	0.43956	1	1	8.3159e-06
AC004687.1	5.96081e-10	0.324406	0.413	0.184	8.39044e-06
SOCS3	7.84755e-10	-0.625351	0.148	0.366	1.10462e-05
PNISR	8.02293e-10	0.354917	0.934	0.874	1.12931e-05
PDK1	2.10424e-09	0.417233	0.964	0.876	2.96193e-05
RALGPS2	9.66853e-09	0.364907	0.913	0.83	0.000136094
CD9	1.15305e-08	0.357138	0.99	0.994	0.000162303
FOSB	2.36099e-08	0.557601	0.765	0.652	0.000332333
STAG2	2.55276e-08	0.352252	0.571	0.354	0.000359327
CDC42EP3	3.42517e-08	0.274615	0.378	0.186	0.000482127
UBE2E1	4.61701e-08	0.287128	0.622	0.395	0.00064989
SCN9A	6.06675e-08	0.303552	0.561	0.333	0.000853956
HIST1H2BF	6.18207e-08	-0.613168	0.173	0.371	0.000870188
IFITM1	6.26717e-08	-0.396695	0.163	0.364	0.000882167
NR3C1	6.35985e-08	0.332875	0.689	0.476	0.000895212
SRSF7	6.3842e-08	0.419687	0.893	0.845	0.00089864
CCDC18-AS1	6.91233e-08	0.356174	0.862	0.756	0.000972979
CCR2	9.9123e-08	0.351459	0.423	0.228	0.00139525
CDK14	1.0011e-07	0.339846	0.617	0.418	0.00140915
KIAA0040	1.12326e-07	0.366521	0.791	0.576	0.00158111
RGS1	1.7521e-07	-0.563714	0.143	0.335	0.00246625
JUNB	1.77621e-07	-0.550784	0.459	0.667	0.00250019
HERC2	1.95186e-07	0.33919	0.571	0.371	0.00274744
NEB	3.79717e-07	0.376249	0.929	0.919	0.0053449
HIST1H2BB	3.8529e-07	-0.572183	0.143	0.321	0.00542334
DDIT4	3.92237e-07	-0.939491	0.148	0.331	0.00552113
CLDN3	3.96474e-07	-0.27791	0.082	0.251	0.00558076
STK4	5.89783e-07	0.28785	0.781	0.544	0.00830178
IPO7	6.35859e-07	0.276498	0.485	0.28	0.00895036
GCC2	7.08116e-07	0.307262	0.653	0.462	0.00996744
MTRNR2L12	7.6873e-07	0.444615	1	1	0.0108206
PNN	8.02549e-07	0.299775	0.592	0.391	0.0112967
MRPL50	8.3162e-07	0.281172	0.597	0.395	0.0117059
ING3	8.73755e-07	0.26485	0.408	0.228	0.012299
CTHRC1	8.91461e-07	0.25138	1	0.998	0.0125482
RNF216	9.45091e-07	0.279804	0.485	0.292	0.0133031
SYT1	9.52145e-07	0.307088	0.449	0.269	0.0134024
RANBP2	9.71333e-07	0.253817	0.449	0.253	0.0136725
ARID1B	1.06706e-06	0.25312	0.352	0.182	0.0150199
DNM1L	1.12798e-06	0.25011	0.526	0.317	0.0158775
EEA1	1.14963e-06	0.254379	0.459	0.269	0.0161821
ACAP2	1.25106e-06	0.252906	0.735	0.511	0.0176099
HIST1H2BJ	1.43447e-06	-0.657687	0.286	0.47	0.0201916
HUWE1	1.49488e-06	0.259053	0.51	0.309	0.021042
MARCH6	1.49648e-06	0.332286	0.546	0.36	0.0210645
DPYD	1.5475e-06	0.254065	0.454	0.263	0.0217826
ZNF24	1.57878e-06	0.254522	0.719	0.542	0.0222229
MSI2	1.62603e-06	0.296758	0.663	0.462	0.022888
AC239799.2	1.74515e-06	0.409118	0.393	0.221	0.0245647
MRPL32	2.0589e-06	0.267714	0.571	0.371	0.028981
HSDL2	2.1217e-06	0.255195	0.612	0.414	0.0298651
FOS	2.18024e-06	-0.910908	0.893	0.932	0.0306891
EAF2	2.21626e-06	0.331316	0.944	0.901	0.0311961
AC007952.4	2.48167e-06	0.361146	0.566	0.389	0.034932
CD74	3.59109e-06	-0.364794	0.923	0.979	0.0505482
BTG1	3.77537e-06	0.294505	0.913	0.905	0.0531422
NORAD	3.84582e-06	0.306092	0.592	0.4	0.0541338
SMCHD1	4.09833e-06	0.260469	0.776	0.551	0.0576881
SRSF5	4.30793e-06	0.275504	0.888	0.749	0.0606384
RELN	4.65916e-06	0.299775	0.561	0.362	0.0655823
DCAF13	5.10495e-06	0.260189	0.668	0.478	0.0718573
RBM33	5.10757e-06	-0.430984	0.622	0.727	0.0718941
RBPJ	5.41459e-06	0.257724	0.689	0.497	0.0762158
MBNL1	6.57584e-06	0.288279	0.735	0.557	0.0925616
HERPUD1	6.82066e-06	-0.457796	0.995	1	0.0960076
RB1CC1	7.54353e-06	0.251919	0.689	0.493	0.106183
MSN	8.14608e-06	0.259861	0.617	0.406	0.114664
EVI2A	9.02423e-06	0.290687	0.628	0.468	0.127025
NUP42	9.07862e-06	0.268397	0.571	0.406	0.127791
IRF2BP2	9.18812e-06	0.252625	0.388	0.232	0.129332
KTN1	9.65916e-06	0.26501	0.791	0.621	0.135962
CAV1	9.9923e-06	0.274734	1	0.988	0.140652
GLA	1.05378e-05	-0.510921	0.704	0.787	0.14833
DDB1	1.05965e-05	0.253037	0.469	0.288	0.149157
IQCB1	1.08458e-05	0.293776	0.679	0.522	0.152665
CCDC91	1.11647e-05	0.265082	0.689	0.509	0.157155
VOPP1	1.1436e-05	-0.280002	0.934	0.973	0.160973
RRP12	1.27036e-05	0.346109	0.505	0.344	0.178816
CNBP	1.33485e-05	-0.266952	0.893	0.959	0.187893
MEF2C	1.35468e-05	0.28283	0.801	0.733	0.190685
PARP9	1.36826e-05	0.269093	0.607	0.426	0.192596
COPA	1.41961e-05	0.295238	0.561	0.391	0.199825
HIST1H2AL	1.47883e-05	-0.440793	0.122	0.265	0.20816
CHCHD3	1.50719e-05	0.257343	0.74	0.557	0.212153
EIF3A	1.78197e-05	0.278939	0.939	0.853	0.250829
ITGA4	1.84209e-05	0.310117	0.786	0.644	0.259292
GAB1	2.11166e-05	0.27378	0.454	0.292	0.297237
CDKN2C	2.13662e-05	0.272887	0.908	0.795	0.30075
DDX3Y	2.18232e-05	0.294468	0.577	0.416	0.307183
MAN1A1	2.48488e-05	0.294764	0.714	0.553	0.349772
NBAS	2.67642e-05	0.262181	0.536	0.366	0.376733
APOL6	2.87019e-05	0.256018	0.633	0.445	0.404007
CD27	3.24976e-05	0.393274	0.602	0.443	0.457436
ERAP1	3.38381e-05	0.270534	0.617	0.439	0.476305
SLC7A5	4.05349e-05	-0.442369	0.27	0.402	0.570569
TPR	5.06155e-05	0.252469	0.888	0.766	0.712464
RASSF6	5.52434e-05	-0.448425	0.352	0.478	0.777607
EFEMP1	6.0403e-05	-0.294488	0.944	0.971	0.850232
FBP1	6.45402e-05	0.326182	0.913	0.925	0.908468
CBWD2	8.79101e-05	0.266044	0.485	0.342	1
CD46	0.000101769	0.281275	0.949	0.861	1
MT-ATP8	0.000106397	-0.298372	0.872	0.938	1
UCHL1	0.00011196	0.526034	0.306	0.174	1
NIPBL	0.000124526	0.252469	0.582	0.431	1
PON2	0.000126646	0.278825	0.883	0.847	1
BCLAF1	0.000129837	0.260247	0.888	0.847	1
UGT3A2	0.000176569	0.256503	0.781	0.648	1
P2RY6	0.000183762	-0.533091	0.515	0.58	1
DDAH2	0.000191414	0.271028	0.515	0.364	1
POLR2B	0.000216017	0.274737	0.556	0.408	1
C12orf57	0.00022258	-0.255267	0.939	0.963	1
DDX6	0.00022949	0.27378	0.546	0.416	1
IFI6	0.000288405	-0.269445	0.321	0.478	1
HIST1H1E	0.000347534	-0.563968	0.699	0.785	1
TPST2	0.000422064	0.261185	0.816	0.702	1
HIST1H2BG	0.000478758	-0.325725	0.23	0.348	1
OTUD1	0.000518374	-0.263919	0.276	0.422	1
HIST1H2BC	0.00056547	-0.332589	0.622	0.739	1
MARCKS	0.000662446	0.285171	0.628	0.528	1
HIST1H2BN	0.000688399	-0.364976	0.276	0.379	1
NOMO2	0.000812766	0.299775	0.418	0.298	1
HSPA1B	0.000827346	-0.458046	0.148	0.255	1
EIF5	0.000877044	-0.368571	0.918	0.954	1
FCRLA	0.00104954	-0.347761	0.653	0.743	1
SNHG8	0.00117105	-0.341892	0.816	0.865	1
GAGE2A	0.00120094	0.28715	0.474	0.356	1
PDE4B	0.00139779	-0.29444	0.893	0.944	1
H1FX	0.00149715	-0.407758	0.806	0.899	1
AC007384.1	0.0015106	-0.310099	0.668	0.71	1
CRIP1	0.00180388	-0.567621	0.27	0.381	1
HIST1H2AG	0.00217761	-0.350039	0.26	0.36	1
ASS1	0.00236162	-0.295427	0.76	0.863	1
EZR	0.00260104	-0.361763	0.888	0.952	1
ZFP36L2	0.00272181	-0.47261	0.301	0.406	1
IRF4	0.00318464	0.317853	0.459	0.35	1
IER2	0.00569474	-0.533689	0.633	0.789	1
HIST1H2AE	0.00606485	-0.414276	0.429	0.505	1
STX11	0.00638872	-0.267147	0.383	0.474	1
KPNA2	0.00714909	-0.290888	0.531	0.582	1
HIST1H4C	0.00738863	-0.603475	0.898	0.957	1
HIST1H1D	0.0112402	-0.500162	0.587	0.632	1
HIST1H3D	0.0143289	-0.259448	0.179	0.251	1
ZFP36	0.018445	-0.598111	0.709	0.743	1
TOR3A	0.0229841	-0.331292	0.893	0.911	1
HMGB2	0.0277286	-0.316896	0.48	0.513	1
FBXO32	0.0284685	-0.308972	0.214	0.28	1
HIST1H1B	0.0325098	-0.436303	0.204	0.267	1
RAB30	0.033708	-0.372516	0.439	0.482	1
KLF2	0.0585031	-0.353252	0.765	0.849	1
GMNN	0.0630837	-0.254436	0.454	0.478	1
ANKRD37	0.0975383	-0.467485	0.526	0.526	1
JUN	0.11112	-0.343047	1	0.996	1
HMGN2	0.234812	-0.294185	0.939	0.942	1
ATF3	0.243718	-0.363855	0.541	0.619	1
TYMS	0.381646	-0.301793	0.689	0.638	1
TXNIP	0.385264	-0.258862	0.944	0.981	1
STMN1	0.450808	-0.478523	0.811	0.776	1
HSPB1	0.520312	0.285294	0.464	0.433	1
PTTG1	0.824981	-0.33264	0.393	0.366	1
H2AFZ	0.935615	-0.256407	0.974	0.983	1

## Sheet: P01 Subclone1 FL vs RBM
Gene symbol	p-value	average log2 fold change FL/RBM	Percentage cells FL	Percentage cells RBM	adjusted p-value
CKAP4	2.78095e-16	-0.887989	0.725	0.936	3.95674e-12
RHOB	3.06137e-14	1.16337	0.95	0.799	4.35571e-10
CDKN1A	6.97911e-13	1.27421	0.925	0.732	9.92988e-09
EGR1	7.0585e-12	1.11399	0.725	0.327	1.00428e-07
AL021155.5	8.60076e-10	0.562703	0.462	0.163	1.22372e-05
Z93241.1	1.12783e-09	1.02945	0.5	0.184	1.60468e-05
IER2	1.79651e-09	0.782554	0.963	0.778	2.55607e-05
SRSF7	1.95474e-08	0.855162	0.938	0.819	0.00027812
PDIA6	5.3471e-08	-0.442406	0.988	1	0.000760785
HLA-B	1.68343e-07	-0.344942	1	1	0.00239518
H3F3B	1.77612e-07	0.802956	1	1	0.00252706
AC007952.4	2.3158e-07	0.515174	0.775	0.469	0.00329492
KLF6	2.40896e-07	0.750919	0.963	0.88	0.00342747
DERL3	4.67232e-07	0.483855	1	1	0.00664778
DUSP1	5.29477e-07	-0.525679	0.963	0.991	0.0075334
FRZB	8.89157e-07	0.673356	0.688	0.472	0.0126509
JUNB	1.18853e-06	0.701423	0.988	0.942	0.0169104
TIMP1	2.5908e-06	0.72007	0.4	0.163	0.0368619
RBM33	3.58551e-06	-0.586364	0.138	0.417	0.0510146
LMNA	3.74583e-06	0.579127	0.863	0.703	0.0532956
MTDH	5.61536e-06	0.409087	0.975	0.985	0.0798953
HLA-A	6.31141e-06	-0.328953	1	1	0.0897987
BST2	7.85889e-06	-0.458308	0.988	0.991	0.111816
RRP12	8.39664e-06	0.718427	0.575	0.353	0.119467
VAMP2	1.12182e-05	-0.382464	0.912	0.974	0.159613
AC239799.2	1.33821e-05	0.630651	0.45	0.222	0.190401
TAGAP	1.73712e-05	-0.524354	0.462	0.665	0.247158
SERTAD1	1.87131e-05	0.414772	0.537	0.3	0.26625
ZFP36	2.16695e-05	0.620083	0.975	0.913	0.308313
GANAB	2.94458e-05	-0.431765	0.4	0.618	0.418955
CIRBP	3.05225e-05	-0.381851	0.988	0.98	0.434273
EDNRB	3.60552e-05	0.303528	0.462	0.227	0.512994
FOS	4.41572e-05	0.460351	0.963	0.921	0.628269
ALOX5AP	6.1255e-05	-0.599096	0.488	0.694	0.871536
NFKBIA	7.10509e-05	0.50804	1	0.965	1
HSP90B1	7.28251e-05	-0.302573	1	1	1
HYOU1	7.57794e-05	-0.404973	0.438	0.641	1
CD74	7.68824e-05	0.408922	1	1	1
FCRLB	9.79985e-05	-0.404786	0.162	0.397	1
PDCD4	0.000113315	0.411576	0.688	0.504	1
POU2AF1	0.000123423	-0.40256	0.938	0.98	1
COPS9	0.000153464	0.35404	0.725	0.557	1
IFITM1	0.00019543	-0.905642	0.85	0.918	1
SND1	0.000204981	-0.350833	0.625	0.816	1
SPATS2	0.000211594	-0.329548	0.488	0.708	1
PTOV1	0.000214688	-0.405599	0.488	0.656	1
SLC1A5	0.000215765	-0.433545	0.225	0.443	1
CTSS	0.000219893	-0.387529	0.887	0.921	1
PCBP1	0.000233413	-0.308703	0.95	0.942	1
ATP13A1	0.000347563	-0.274712	0.112	0.315	1
GHDC	0.000388987	-0.261501	0.075	0.257	1
WDR74	0.000391026	0.33223	0.488	0.283	1
COMTD1	0.000406818	0.325849	0.525	0.344	1
SRGN	0.000427566	0.336431	1	1	1
STAP1	0.000449379	-0.570336	0.488	0.676	1
SYF2	0.000506019	-0.297261	0.288	0.493	1
BACH1	0.000551812	-0.385709	0.362	0.563	1
FOSB	0.000585203	0.313786	1	0.948	1
LINC02362	0.000590957	0.309775	0.338	0.169	1
CYTOR	0.000606224	0.417637	0.863	0.77	1
PTBP1	0.000613178	-0.333346	0.25	0.443	1
PPP2R5E	0.000628169	0.257928	0.312	0.157	1
LY96	0.00067543	-0.443448	0.275	0.458	1
CD27	0.000684152	-0.467708	0.838	0.901	1
JSRP1	0.000697679	0.312459	0.975	0.93	1
RPN1	0.000714136	-0.270985	0.988	0.997	1
CD38	0.000730835	-0.36317	0.875	0.927	1
VPS37B	0.000732693	-0.426255	0.525	0.7	1
TENT5C	0.000748304	-0.345986	0.975	0.98	1
ODC1	0.000820397	-0.317875	0.625	0.808	1
ARMCX3	0.000828881	-0.292758	0.325	0.545	1
CTBS	0.000887459	-0.290975	0.3	0.525	1
MALAT1	0.000888717	0.39643	1	1	1
FNBP4	0.000896721	-0.33372	0.388	0.566	1
PPP1R15A	0.000939199	0.498567	0.975	0.918	1
ATP6V0D1	0.000988242	0.271087	0.475	0.289	1
AC245014.3	0.0010633	0.403753	0.375	0.216	1
PTDSS1	0.00111144	-0.259568	0.2	0.394	1
DHRS9	0.00119682	-0.291016	0.125	0.315	1
PRKCSH	0.00120653	-0.297948	0.787	0.872	1
MCL1	0.00124623	0.536469	0.963	0.886	1
FTH1	0.00131396	0.334813	1	1	1
NR4A1	0.00143898	0.873172	0.875	0.746	1
LPAR6	0.00165672	0.289614	0.4	0.239	1
SEMA4A	0.00177466	0.259917	0.362	0.198	1
NFKBIZ	0.0017776	0.38547	0.5	0.359	1
CD37	0.00177797	-0.336796	0.138	0.303	1
PIGH	0.00179604	-0.27123	0.262	0.458	1
TPM4	0.00180823	-0.509415	0.738	0.828	1
NDUFB5	0.00182568	-0.26173	0.312	0.493	1
ISG15	0.00182647	-0.677137	0.1	0.254	1
ACTB	0.00182872	-0.272548	1	1	1
CHMP2B	0.00188614	-0.271119	0.138	0.306	1
HSPA8	0.00205146	0.359648	0.988	0.991	1
KCNMB2	0.00206011	-0.256349	0.162	0.35	1
HMGB2	0.00208808	-0.341462	0.338	0.499	1
HNRNPA1	0.00212488	-0.251762	0.9	0.965	1
UBXN1	0.00215072	-0.26113	0.362	0.563	1
GADD45A	0.00216558	-0.433752	0.262	0.44	1
DNAJB2	0.00217115	-0.253853	0.112	0.271	1
TMED7	0.0022026	-0.26734	0.25	0.44	1
MTRNR2L8	0.00225932	2.60211	0.25	0.137	1
ITFG1	0.00238537	-0.287789	0.475	0.659	1
MS4A1	0.00252406	0.342109	0.45	0.277	1
OS9	0.00253316	-0.288818	0.975	0.983	1
OTUD1	0.00253805	-0.353581	0.175	0.367	1
GMPPB	0.00275188	-0.307367	0.512	0.679	1
GAS6	0.0028998	-0.413003	0.5	0.621	1
RBMX	0.00293172	-0.284781	0.35	0.536	1
MYDGF	0.00314977	-0.262935	0.988	1	1
MANEA	0.00326392	0.261681	0.662	0.504	1
CHID1	0.00329146	-0.284916	0.863	0.907	1
TXNIP	0.00330048	0.767612	0.95	0.945	1
GM2A	0.00339584	-0.286046	0.2	0.373	1
DSTN	0.00344462	-0.274671	0.475	0.671	1
PBXIP1	0.00365285	-0.343034	0.55	0.647	1
NDUFS8	0.00368192	0.257055	0.875	0.764	1
ATF3	0.00378696	0.434392	0.412	0.271	1
SYVN1	0.00388187	-0.263014	0.787	0.848	1
ELF1	0.0039269	-0.300617	0.713	0.816	1
FCRLA	0.00396989	-0.404291	0.312	0.481	1
LRPAP1	0.00412698	-0.253177	0.925	0.962	1
LSM8	0.00422431	0.264023	0.562	0.402	1
NDUFA3	0.00452007	-0.281912	0.738	0.828	1
CTSC	0.00466928	-0.271944	0.537	0.679	1
AARS	0.00468531	-0.269097	0.275	0.443	1
ARID5B	0.00520952	0.294824	0.725	0.56	1
HSPD1	0.00530041	-0.260039	0.488	0.627	1
CD79A	0.0058175	0.377122	0.762	0.644	1
HIST1H1D	0.00589467	0.371683	0.375	0.248	1
MRPS24	0.00589699	-0.288359	0.775	0.834	1
ZNF706	0.00600039	-0.285816	0.825	0.883	1
CORO1A	0.00606528	0.285568	0.25	0.134	1
DUSP6	0.00616285	0.685962	0.45	0.309	1
ABHD14A	0.00622309	-0.298413	0.675	0.741	1
AIG1	0.00639758	-0.381217	0.7	0.755	1
MT-ND4	0.00641415	-0.373422	0.988	0.983	1
BTG2	0.00689634	0.374897	0.963	0.95	1
LAPTM5	0.00692897	0.25214	0.925	0.854	1
CPVL	0.00697673	-0.265709	0.775	0.843	1
GMFG	0.00717751	0.272318	0.688	0.539	1
AKAP12	0.00845935	-0.36389	0.188	0.335	1
BTBD3	0.00938393	-0.270426	0.212	0.37	1
TIFA	0.00976184	-0.289138	0.325	0.469	1
ADTRP	0.00979588	-0.401632	0.3	0.44	1
RGCC	0.0100015	0.320825	0.713	0.609	1
CLIC1	0.0102457	0.254283	1	0.956	1
HSPA13	0.0103825	-0.259641	0.613	0.691	1
USP1	0.0105443	0.265454	0.388	0.251	1
MIA3	0.0111446	-0.273678	0.525	0.633	1
PDIA3	0.0115538	-0.272211	0.963	0.988	1
MT-ND2	0.0122631	-0.313021	1	0.977	1
FCGRT	0.0126695	-0.261087	0.912	0.918	1
SHISA5	0.0134162	-0.26653	0.438	0.566	1
SLC38A10	0.0135793	-0.286718	0.412	0.56	1
LMF1	0.0149251	-0.300188	0.55	0.676	1
AC012236.1	0.0150198	0.259917	0.65	0.499	1
LIME1	0.0156679	0.264226	0.887	0.813	1
AHNAK	0.0157358	0.340239	0.475	0.344	1
SLC44A1	0.0158152	-0.250814	0.688	0.767	1
GGH	0.0163132	0.364495	0.637	0.536	1
YPEL5	0.0164102	0.481926	0.912	0.918	1
ZFP36L1	0.0192751	0.358965	0.312	0.204	1
RSL1D1	0.0202455	-0.266042	0.412	0.513	1
MT-ND4L	0.021073	-0.255112	1	1	1
GADD45B	0.0213025	0.824628	0.713	0.557	1
STAT3	0.0229619	-0.259191	0.212	0.329	1
INSIG1	0.02324	-0.405013	0.175	0.294	1
CKLF	0.0236834	0.28756	0.637	0.598	1
RAB11FIP1	0.0237825	-0.273838	0.2	0.318	1
SMAP2	0.0247039	0.289882	0.45	0.332	1
CD46	0.0261319	-0.26173	0.787	0.831	1
MDK	0.0267	-0.269299	0.938	0.933	1
C3orf70	0.0267104	-0.268432	0.512	0.592	1
GLG1	0.0283905	-0.271422	0.637	0.7	1
NCOA3	0.0298229	0.256041	0.475	0.367	1
DUSP4	0.0304941	-0.417712	0.162	0.271	1
RNGTT	0.0324021	-0.289671	0.45	0.557	1
RTN4	0.0327638	-0.259879	0.537	0.662	1
TP53INP1	0.0359873	-0.250598	0.325	0.449	1
AL135905.2	0.0372093	-0.314073	0.3	0.399	1
MPHOSPH8	0.0410139	0.261833	0.738	0.694	1
RASSF6	0.0468765	-0.278685	0.588	0.668	1
CD9	0.047529	-0.309675	0.863	0.828	1
CDKN1B	0.0479042	-0.278375	0.438	0.528	1
KCNA3	0.0524173	-0.263855	0.625	0.688	1
MOXD1	0.0586861	0.280849	0.562	0.49	1
LSP1	0.0650109	0.284736	0.838	0.781	1
PAIP2B	0.0661712	-0.263747	0.412	0.475	1
ITM2C	0.0694483	0.296813	0.988	0.985	1
HIST1H1C	0.0755198	0.415266	0.362	0.289	1
CRIP1	0.094081	1.1381	0.288	0.195	1
RAB30	0.112877	-0.350602	0.637	0.694	1
HSPB1	0.132502	0.375317	0.825	0.735	1
SET	0.281139	0.34358	0.762	0.738	1
RGS2	0.305904	-0.410937	0.613	0.615	1
RASD1	0.349009	-0.312686	0.375	0.3	1
TAGLN2	0.360948	0.27497	0.338	0.292	1
PELI1	0.557744	-0.266589	0.762	0.749	1
RGS1	0.586393	0.431689	0.45	0.431	1
PMAIP1	0.611754	-0.27123	0.25	0.262	1
BIRC3	0.667153	0.29536	0.312	0.306	1

## Sheet: P04 Subclone4 FL vs RBM
Gene symbol	p-value	average log2 fold change FL/RBM	Percentage cells FL	Percentage cells RBM	adjusted p-value
ICAM1	1.21582e-39	0.975221	0.36	0.035	1.6923e-35
IFI27	3.79135e-33	-1.42002	0.249	0.743	5.27718e-29
LINC01405	5.14553e-33	0.871016	0.371	0.056	7.16206e-29
IFITM1	1.44647e-32	-0.962741	0.944	0.999	2.01335e-28
BIRC3	1.56386e-29	1.03053	0.675	0.279	2.17673e-25
MTRNR2L12	1.01569e-25	1.50329	0.97	0.761	1.41374e-21
PLEK	6.70586e-25	0.872514	0.33	0.065	9.33388e-21
RPL12	2.14585e-24	-0.667059	0.909	0.993	2.98681e-20
RPL10	1.85074e-23	-0.576574	0.964	0.999	2.57605e-19
HSP90B1	1.00051e-21	0.723691	0.995	0.965	1.39261e-17
TNFAIP3	1.24481e-21	0.552236	0.386	0.103	1.73265e-17
RPL18A	2.08093e-21	-0.537024	0.964	0.997	2.89645e-17
FTH1	2.40939e-21	-0.582925	0.954	0.999	3.35363e-17
RPS3	3.64455e-21	-0.51958	0.98	0.999	5.07285e-17
RPL8	4.31878e-21	-0.516622	0.985	1	6.01131e-17
RPS15	1.23566e-20	-0.516209	0.964	0.997	1.71991e-16
RPL7A	1.33929e-20	-0.508192	0.995	0.999	1.86416e-16
CD48	2.06742e-20	-0.670123	0.345	0.729	2.87764e-16
RPS8	7.26296e-20	-0.526275	0.959	0.993	1.01093e-15
RPL13	7.8094e-20	-0.533376	0.944	0.994	1.08699e-15
PTMA	7.85304e-20	-0.563389	0.909	0.993	1.09307e-15
MT-ND3	1.19882e-19	0.839992	0.772	0.556	1.66864e-15
RPL24	1.43924e-19	-0.565155	0.909	0.984	2.00328e-15
RPL10A	1.70142e-19	-0.569824	0.853	0.968	2.3682e-15
EEF1D	2.74705e-19	-0.518404	0.914	0.985	3.82362e-15
RPS18	5.77071e-19	-0.553547	0.964	0.999	8.03225e-15
EEF1A1	1.17004e-18	-0.485505	0.99	0.999	1.62858e-14
RPL29	1.18015e-18	-0.53444	0.944	0.991	1.64265e-14
RPS3A	3.66844e-18	-0.530456	0.944	0.987	5.1061e-14
TPT1	5.56711e-18	-0.586905	0.893	0.982	7.74886e-14
PPDPF	2.06577e-17	-0.569977	0.665	0.885	2.87534e-13
RPL19	2.14714e-17	-0.498781	0.929	0.994	2.98861e-13
RPS12	4.62069e-17	-0.521669	0.924	0.994	6.43154e-13
RPS13	1.30056e-16	-0.489882	0.949	0.997	1.81025e-12
BLNK	2.19503e-16	0.456376	0.34	0.109	3.05526e-12
RPL32	2.38925e-16	-0.489436	0.929	0.991	3.3256e-12
CCDC144A	2.46694e-16	0.952232	0.355	0.119	3.43373e-12
NACA	3.2338e-16	-0.510782	0.873	0.979	4.50113e-12
PRPSAP2	5.94548e-16	0.844917	0.416	0.17	8.27552e-12
RPS4X	8.06811e-16	-0.452933	0.939	0.993	1.123e-11
B2M	9.77066e-16	-0.479585	1	1	1.35998e-11
NFKBIZ	2.45997e-15	0.959854	0.513	0.264	3.42403e-11
RPL15	2.47343e-15	-0.468554	0.909	0.991	3.44277e-11
IFRD1	4.62513e-15	0.513	0.391	0.146	6.43772e-11
HLA-E	5.50437e-15	-0.430414	0.843	0.965	7.66153e-11
TMEM179B	9.38442e-15	-0.440893	0.218	0.54	1.30622e-10
COX5A	1.05306e-14	-0.428675	0.807	0.954	1.46575e-10
GPRC5D	1.39509e-14	-0.512915	0.289	0.622	1.94183e-10
HLA-B	1.51499e-14	-0.531787	0.995	0.997	2.10871e-10
TMSB10	2.81323e-14	-0.53588	0.848	0.972	3.91573e-10
EEF1B2	4.74957e-14	-0.441492	0.893	0.975	6.61093e-10
PARP14	8.53523e-14	0.613619	0.355	0.133	1.18802e-09
UCP2	9.12464e-14	-0.521293	0.447	0.732	1.27006e-09
RACK1	1.08484e-13	-0.408311	0.919	0.987	1.51e-09
RPLP1	1.52702e-13	-0.416495	0.975	0.999	2.12546e-09
SLC25A5	2.03577e-13	-0.473856	0.284	0.572	2.83359e-09
FCER2	2.20045e-13	-0.624286	0.249	0.558	3.0628e-09
EEF1G	4.27447e-13	-0.384727	0.939	0.993	5.94963e-09
RPL3	5.10699e-13	-0.398867	0.975	0.996	7.10842e-09
HERPUD1	5.62502e-13	0.568749	0.944	0.838	7.82947e-09
IFITM2	6.5146e-13	-0.388128	0.162	0.465	9.06767e-09
RPS14	7.95765e-13	-0.428127	0.893	0.988	1.10763e-08
EEF2	8.78119e-13	-0.38286	0.832	0.94	1.22225e-08
NFKBIA	1.04532e-12	2.21857	0.726	0.583	1.45498e-08
HMGB2	1.25284e-12	-0.501979	0.096	0.36	1.74383e-08
KLF6	1.56791e-12	1.45966	0.467	0.243	2.18238e-08
SSR3	1.59354e-12	-0.429126	0.873	0.985	2.21805e-08
RNASET2	1.65908e-12	-0.49135	0.381	0.65	2.30927e-08
RPS6	2.04895e-12	-0.375512	0.939	0.988	2.85194e-08
GYPC	2.66229e-12	-0.476413	0.553	0.776	3.70565e-08
CTSW	3.05812e-12	-0.7872	0.193	0.457	4.2566e-08
PABPC1	3.34923e-12	-0.422606	0.665	0.872	4.66179e-08
MARCKS	3.66723e-12	0.379367	0.299	0.103	5.10442e-08
RASGRP3	3.70612e-12	0.460246	0.35	0.139	5.15855e-08
PPIA	3.9494e-12	-0.413259	0.711	0.895	5.49717e-08
VAMP2	5.84925e-12	-0.43503	0.371	0.647	8.14157e-08
PCBP2	7.49084e-12	-0.423699	0.711	0.888	1.04265e-07
POU2AF1	8.77262e-12	-0.451665	0.614	0.863	1.22106e-07
RPL14	9.49725e-12	-0.386366	0.949	0.993	1.32192e-07
HSPA8	9.96013e-12	-0.486856	0.868	0.968	1.38635e-07
MIF	1.01054e-11	-0.434464	0.751	0.906	1.40657e-07
RPL7	1.53448e-11	-0.399246	0.731	0.901	2.13584e-07
FNBP1	3.93173e-11	0.497478	0.437	0.23	5.47257e-07
RPL5	5.40594e-11	-0.396054	0.878	0.972	7.52452e-07
NPM1	5.62642e-11	-0.420855	0.675	0.822	7.83141e-07
HSPA5	9.31125e-11	1.30912	0.975	0.965	1.29603e-06
RPSA	1.04266e-10	-0.386686	0.924	0.99	1.45128e-06
BTF3	1.06921e-10	-0.374786	0.695	0.889	1.48824e-06
ITM2C	1.10932e-10	-0.498138	0.772	0.881	1.54406e-06
RPLP0	1.17466e-10	-0.349951	0.995	0.996	1.635e-06
AREG	1.39662e-10	-1.2922	0.213	0.44	1.94396e-06
LINC01781	1.80418e-10	-0.420615	0.355	0.631	2.51124e-06
DRAP1	2.06445e-10	-0.398314	0.35	0.615	2.87351e-06
CIRBP	2.39435e-10	-0.366928	0.817	0.919	3.33269e-06
RPS7	2.43121e-10	-0.3557	0.888	0.973	3.384e-06
DDIT3	2.46526e-10	0.357892	0.274	0.102	3.4314e-06
UBE2D2	2.62475e-10	-0.379285	0.35	0.614	3.65339e-06
ITM2B	3.39473e-10	-0.510156	0.675	0.826	4.72512e-06
PTPN7	3.97392e-10	0.40138	0.365	0.174	5.5313e-06
RPS25	4.77271e-10	-0.348835	0.939	0.99	6.64314e-06
HLA-A	5.24118e-10	-0.390377	0.975	0.993	7.2952e-06
IRF1	5.34147e-10	0.556056	0.386	0.189	7.43479e-06
RPL26	5.64557e-10	-0.397184	0.863	0.972	7.85807e-06
EAF2	6.88342e-10	-0.430374	0.31	0.574	9.58103e-06
ISG15	7.58327e-10	-0.587571	0.299	0.555	1.05552e-05
RPN1	8.10914e-10	-0.372189	0.411	0.656	1.12871e-05
RPS27A	9.88514e-10	-0.324427	0.949	0.993	1.37591e-05
FOSB	9.91712e-10	0.864448	0.421	0.226	1.38036e-05
ATP5F1D	1.08257e-09	-0.347363	0.868	0.94	1.50683e-05
FNDC3B	1.38122e-09	0.643187	0.462	0.268	1.92253e-05
TRMT112	1.41287e-09	-0.366876	0.442	0.708	1.96657e-05
LY6E	1.554e-09	-0.526405	0.244	0.49	2.16301e-05
CXCR4	1.69145e-09	-0.851256	0.569	0.73	2.35433e-05
ANKRD28	2.12569e-09	0.540986	0.421	0.227	2.95875e-05
GADD45B	2.39331e-09	1.78497	0.523	0.35	3.33125e-05
CLIC1	2.8662e-09	-0.380753	0.589	0.813	3.98946e-05
CHCHD10	3.13177e-09	-0.375391	0.599	0.83	4.35911e-05
PPP1R15A	3.81469e-09	1.44723	0.594	0.484	5.30966e-05
AC245014.3	4.04944e-09	0.433391	0.33	0.153	5.63641e-05
CCNL1	4.41695e-09	0.75379	0.589	0.46	6.14795e-05
SERP1	5.8941e-09	-0.342911	0.914	0.963	8.20399e-05
BHLHE41	7.19883e-09	0.433615	0.371	0.193	0.0001002
RPL11	7.7806e-09	-0.321774	0.949	0.999	0.000108298
RPS15A	8.03857e-09	-0.339661	0.914	0.981	0.000111889
EIF3K	8.53533e-09	-0.353063	0.584	0.824	0.000118803
RPL17	9.10641e-09	-0.342407	0.863	0.978	0.000126752
RPL18	9.40391e-09	-0.374641	0.924	0.99	0.000130893
CPNE5	9.62584e-09	-0.355929	0.416	0.678	0.000133982
GAS5	1.07001e-08	-0.332787	0.264	0.507	0.000148935
DUT	1.16371e-08	-0.33521	0.274	0.521	0.000161977
CCND1	1.27753e-08	-0.376504	0.36	0.609	0.000177819
RPL6	1.41801e-08	-0.330108	0.863	0.982	0.000197373
VPREB3	1.43982e-08	-0.359373	0.345	0.608	0.000200409
UBE2J1	1.49621e-08	-0.351011	0.751	0.869	0.000208257
RPS24	1.74191e-08	-0.334825	0.868	0.973	0.000242457
CFLAR	1.94394e-08	0.502793	0.584	0.444	0.000270577
OSTC	2.02871e-08	-0.298321	0.228	0.479	0.000282376
ERVMER34-1	2.15303e-08	-0.27824	0.066	0.252	0.00029968
CHAC1	2.26412e-08	-0.492615	0.091	0.282	0.000315143
MT-ND2	2.2928e-08	0.5285	0.695	0.59	0.000319135
PPP1CC	2.29936e-08	-0.310759	0.355	0.606	0.000320048
CSRNP1	3.24991e-08	0.305991	0.264	0.114	0.000452355
NR3C1	3.71524e-08	0.328777	0.371	0.196	0.000517124
ANP32B	5.17836e-08	-0.349285	0.431	0.656	0.000720777
NDUFB11	5.18602e-08	-0.307386	0.508	0.749	0.000721842
RBM39	5.35022e-08	0.454381	0.604	0.435	0.000744697
GPR160	5.49757e-08	-0.384662	0.492	0.689	0.000765207
CCDC85B	6.47048e-08	-0.362434	0.401	0.608	0.000900625
NDUFA11	6.74832e-08	-0.317711	0.579	0.768	0.000939298
SMDT1	6.99055e-08	-0.301962	0.365	0.591	0.000973014
CLNS1A	7.30564e-08	-0.270749	0.223	0.454	0.00101687
DST	7.37168e-08	0.337995	0.254	0.106	0.00102606
RPL9	8.4025e-08	-0.297247	0.868	0.965	0.00116954
RPL30	8.71692e-08	-0.309317	0.939	0.988	0.00121331
UBC	8.89604e-08	-0.521722	0.98	0.988	0.00123824
RELB	9.10641e-08	0.331294	0.365	0.195	0.00126752
EVI2B	9.2657e-08	-0.398851	0.472	0.69	0.00128969
TALDO1	1.13488e-07	-0.307691	0.31	0.528	0.00157964
RBM25	1.1888e-07	0.342057	0.421	0.24	0.00165468
DDX3Y	1.20056e-07	0.326838	0.289	0.137	0.00167106
EIF2AK3	1.22555e-07	0.404212	0.264	0.118	0.00170584
MICOS13	1.23829e-07	-0.271575	0.178	0.388	0.00172357
SNRPD2	1.3156e-07	-0.300751	0.35	0.568	0.00183119
BTG1	1.56543e-07	-0.592991	0.396	0.587	0.00217892
UBE2L6	1.60484e-07	-0.332388	0.305	0.519	0.00223378
TXNDC11	1.72595e-07	-0.325563	0.381	0.614	0.00240234
TMBIM4	1.7672e-07	-0.308333	0.416	0.63	0.00245976
STK4	1.78771e-07	0.337716	0.32	0.159	0.00248831
TNFSF10	2.14193e-07	-0.29783	0.081	0.254	0.00298135
LSP1	2.35669e-07	-0.308749	0.589	0.777	0.00328028
IFI6	2.62318e-07	-0.457605	0.426	0.652	0.00365121
NCOA3	2.77031e-07	0.456252	0.391	0.229	0.003856
FAU	2.99113e-07	-0.288311	0.97	0.996	0.00416336
OAZ1	3.16717e-07	-0.260554	0.858	0.969	0.00440838
PEBP1	3.18895e-07	-0.286545	0.472	0.681	0.0044387
PSME1	3.36264e-07	-0.300679	0.563	0.768	0.00468046
EIF3G	5.96738e-07	-0.303694	0.492	0.72	0.00830599
HNRNPK	6.14608e-07	-0.295039	0.36	0.572	0.00855472
LMO4	7.23101e-07	-0.289277	0.178	0.366	0.0100648
EIF3E	7.2957e-07	-0.256024	0.284	0.509	0.0101549
FXYD5	8.25594e-07	-0.262099	0.792	0.929	0.0114914
RPS23	8.95386e-07	-0.275957	0.954	0.984	0.0124629
CD37	9.30305e-07	-0.264545	0.294	0.51	0.0129489
EIF3F	9.81076e-07	-0.299723	0.69	0.817	0.0136556
CLK1	1.00396e-06	0.261553	0.299	0.152	0.0139741
PPIB	1.08019e-06	-0.264061	0.97	0.987	0.0150351
SUB1	1.10294e-06	-0.279731	0.822	0.935	0.0153518
ATP5MC2	1.21226e-06	-0.260084	0.756	0.888	0.0168734
MANF	1.30702e-06	-0.291389	0.33	0.544	0.0181924
HNRNPA1	1.34877e-06	-0.272664	0.802	0.869	0.0187735
CYBA	1.40473e-06	-0.270003	0.934	0.979	0.0195524
REX1BD	1.46618e-06	-0.256439	0.411	0.64	0.0204078
EIF4A1	1.53701e-06	-0.309798	0.538	0.739	0.0213936
ZNF706	1.58095e-06	-0.262745	0.431	0.678	0.0220052
CNBP	1.62887e-06	-0.267246	0.69	0.853	0.0226723
ATP5F1B	1.85217e-06	-0.286879	0.431	0.627	0.0257803
DNAJC1	1.93813e-06	-0.277478	0.508	0.69	0.0269769
SPCS1	2.10012e-06	-0.251443	0.832	0.951	0.0292315
TRAPPC5	2.10963e-06	-0.275804	0.376	0.59	0.029364
MCL1	2.25103e-06	0.394677	0.477	0.317	0.0313321
RNASEH2C	2.49916e-06	-0.266684	0.32	0.521	0.0347858
RPS9	2.54096e-06	-0.260037	0.924	0.993	0.0353677
WDR74	2.90619e-06	0.346148	0.406	0.249	0.0404512
RPL36	2.91626e-06	-0.252018	0.888	0.982	0.0405914
PTPN6	3.09897e-06	-0.273442	0.249	0.437	0.0431345
RAC2	3.09917e-06	-0.254385	0.421	0.642	0.0431374
PRKD3	3.23752e-06	0.323234	0.34	0.193	0.0450631
ISG20	3.28547e-06	-0.310282	0.736	0.85	0.0457305
BST2	3.65205e-06	-0.282867	0.832	0.923	0.0508329
SNHG29	3.86092e-06	-0.260136	0.411	0.605	0.0537401
TNFRSF13B	4.26552e-06	-0.318057	0.447	0.633	0.0593717
SSR4	4.31097e-06	-0.268872	0.949	0.994	0.0600044
NME2	4.61965e-06	-0.266814	0.792	0.94	0.0643009
HIST1H1C	4.67782e-06	-0.416167	0.381	0.571	0.0651106
RASSF6	4.72976e-06	0.313204	0.305	0.168	0.0658336
GNG7	5.0406e-06	-0.279701	0.31	0.5	0.0701601
ZBTB38	5.26278e-06	-0.306094	0.457	0.628	0.0732527
IL5RA	5.40405e-06	0.287849	0.315	0.178	0.0752189
TMEM59	5.77845e-06	-0.274779	0.711	0.839	0.0804303
RPLP2	5.78419e-06	-0.276247	0.975	0.997	0.0805102
RPS11	5.91424e-06	-0.276624	0.792	0.932	0.0823203
RPL13A	6.04423e-06	-0.278439	0.909	0.972	0.0841296
JTB	7.00483e-06	-0.256071	0.391	0.587	0.0975002
SON	7.29931e-06	0.302868	0.492	0.351	0.101599
EDNRB	7.30738e-06	-0.254938	0.122	0.282	0.101711
LDHB	8.08927e-06	-0.252534	0.386	0.572	0.112595
LMNA	9.4474e-06	0.29941	0.279	0.152	0.131498
EDF1	1.02628e-05	-0.270103	0.629	0.783	0.142848
JUN	1.02832e-05	1.03175	0.65	0.56	0.143132
MYL12A	1.09533e-05	-0.262994	0.462	0.653	0.15246
DDIT4	1.25807e-05	-0.460598	0.137	0.289	0.175111
KMT2A	1.40337e-05	0.276034	0.254	0.13	0.195335
DUSP2	1.53524e-05	1.47135	0.269	0.156	0.21369
MT-ND1	1.66212e-05	0.506602	0.782	0.752	0.231351
RSRC2	1.81687e-05	0.275134	0.34	0.205	0.25289
MT-ATP6	1.97531e-05	0.569799	0.939	0.897	0.274943
MTDH	2.39985e-05	-0.274113	0.858	0.917	0.334035
PSME2	2.5024e-05	-0.287092	0.396	0.584	0.348309
HDLBP	2.52746e-05	-0.298704	0.503	0.699	0.351797
DNAJA1	2.90579e-05	0.310719	0.426	0.295	0.404457
RSRP1	3.02321e-05	0.267501	0.274	0.152	0.4208
RGS2	3.41233e-05	-0.605005	0.183	0.317	0.474963
CDKN1A	4.59537e-05	0.29359	0.563	0.437	0.63963
ARHGAP42	5.31274e-05	0.30159	0.274	0.155	0.73948
AC253572.2	5.33944e-05	0.380388	0.305	0.181	0.743196
PRPF38B	8.27212e-05	0.260437	0.269	0.156	1
SCYL2	8.62819e-05	0.272474	0.315	0.196	1
RPN2	9.07485e-05	-0.256877	0.487	0.65	1
MT-CYB	9.69437e-05	0.485432	0.98	0.981	1
PIM2	0.000103542	0.333497	0.492	0.351	1
JUND	0.000116131	0.292233	0.34	0.211	1
TENT5C	0.000137786	-0.311578	0.477	0.597	1
NEAT1	0.000198479	1.00351	0.538	0.485	1
DUSP22	0.000273743	-0.255761	0.487	0.642	1
STK17A	0.00028443	0.348267	0.386	0.276	1
ISCU	0.000309539	0.39614	0.685	0.652	1
SRGN	0.000317159	-0.272816	0.391	0.553	1
SNHG8	0.00033124	-0.426487	0.381	0.512	1
GOLGB1	0.000343881	0.369556	0.396	0.286	1
TRIB1	0.000413596	0.383116	0.371	0.258	1
N4BP2L2	0.000419762	0.280289	0.269	0.17	1
PELI1	0.000420733	0.712044	0.548	0.482	1
MT-CO3	0.00060946	0.345459	0.914	0.854	1
SQSTM1	0.000807362	0.541672	0.635	0.605	1
GSTP1	0.000879454	0.648776	0.975	0.994	1
MT-ND5	0.000971339	0.370169	0.701	0.714	1
RAB11FIP1	0.00135334	0.254022	0.31	0.212	1
DNASE2	0.00157892	0.274559	0.381	0.294	1
MT-ND4L	0.00161392	0.385596	0.944	0.913	1
SNX9	0.00187579	0.499474	0.426	0.345	1
C12orf57	0.00424083	0.262797	0.437	0.351	1
YPEL5	0.00521203	0.463955	0.497	0.468	1
ZBTB20	0.00524505	0.352397	0.421	0.357	1
MT-ND6	0.00674931	0.320746	0.264	0.189	1
TMEM107	0.0101825	0.282739	0.284	0.206	1
QPCT	0.013336	0.30205	0.604	0.578	1
RRBP1	0.0148974	0.272474	0.503	0.437	1
IL2RG	0.0162629	0.271589	0.447	0.407	1
MT-CO2	0.0166638	0.332514	0.985	0.985	1
COBLL1	0.027058	0.27826	0.386	0.326	1
SF1	0.0468795	0.250216	0.569	0.544	1
H3F3B	0.0768297	0.538832	0.939	0.916	1
SAT1	0.101694	0.365733	0.381	0.314	1
TXNIP	0.172796	0.42052	0.437	0.416	1
ZFP36	0.220092	0.595282	0.553	0.559	1
MALAT1	0.300822	0.647933	0.98	0.984	1
ACTB	0.500587	0.320411	0.975	0.994	1
IER2	0.768995	0.935093	0.508	0.602	1
JUNB	0.81949	0.460941	0.528	0.578	1
ACTG1	0.859942	0.303131	0.975	0.972	1

## Sheet: P04 Subclone5 FL vs RBM
Gene symbol	p-value	average log2 fold change FL/RBM	Percentage cells FL	Percentage cells RBM	adjusted p-value
IFITM1	3.70559e-16	-0.854384	0.981	0.997	5.15781e-12
HLA-E	2.62439e-11	-0.476034	0.865	0.97	3.65289e-07
NFKBIZ	2.84522e-10	0.809061	0.442	0.209	3.96026e-06
MTRNR2L12	8.32806e-10	1.13249	0.923	0.77	1.15918e-05
TMEM179B	1.63865e-09	-0.437525	0.183	0.512	2.28084e-05
EEF2	2.54155e-09	-0.481141	0.875	0.952	3.53758e-05
RPN1	2.59536e-09	-0.546103	0.308	0.614	3.61248e-05
BIRC3	4.63805e-09	0.450133	0.51	0.247	6.45571e-05
RPL12	4.72468e-09	-0.469085	0.952	0.972	6.57629e-05
LY6E	5.97646e-09	-0.714444	0.221	0.517	8.31863e-05
RPL8	8.00578e-09	-0.397	0.981	0.997	0.000111432
TNFAIP3	1.01443e-08	0.360715	0.279	0.097	0.000141199
VAMP2	1.61859e-08	-0.513926	0.298	0.566	0.000225291
COX5A	2.61988e-08	-0.420447	0.817	0.931	0.000364662
UBE2L6	4.86841e-08	-0.450405	0.202	0.494	0.000677634
TRIR	4.92043e-08	-0.434572	0.346	0.643	0.000684875
RNASET2	1.14655e-07	-0.397133	0.385	0.678	0.00159589
CXCR4	1.16087e-07	-1.21835	0.5	0.646	0.00161582
RPL18A	2.63848e-07	-0.366765	0.981	0.995	0.0036725
SSR3	2.66794e-07	-0.363525	0.904	0.987	0.0037135
IFI6	3.44901e-07	-0.60579	0.394	0.674	0.00480068
BST2	4.76141e-07	-0.39246	0.827	0.928	0.00662741
HLA-A	6.39984e-07	-0.373295	0.952	0.994	0.00890794
PPIB	9.01318e-07	-0.378204	0.933	0.99	0.0125455
ITM2B	1.20748e-06	-0.438014	0.817	0.949	0.0168068
B2M	1.40429e-06	-0.377807	1	1	0.0195464
CCDC144A	1.46907e-06	1.47247	0.269	0.119	0.020448
ISG15	1.73926e-06	-0.536036	0.288	0.559	0.0242088
NFKBIA	2.30502e-06	2.46877	0.692	0.51	0.0320836
PABPC1	2.59822e-06	-0.353237	0.702	0.854	0.0361647
PPP1CC	3.308e-06	-0.349613	0.346	0.593	0.0460441
EDNRB	3.41358e-06	-0.461421	0.26	0.506	0.0475137
HLA-B	3.42799e-06	-0.374296	0.981	0.997	0.0477142
PEBP1	3.6095e-06	-0.37894	0.356	0.613	0.0502407
MT-CO1	4.16141e-06	-0.487746	0.981	0.984	0.0579227
CCND1	4.6431e-06	-0.371024	0.298	0.557	0.0646273
ATP5F1A	5.56721e-06	-0.321138	0.269	0.522	0.07749
CLIC1	5.60795e-06	-0.402941	0.625	0.796	0.0780571
ITM2C	5.99306e-06	-0.397336	0.788	0.886	0.0834174
KLF6	6.19251e-06	0.784336	0.413	0.231	0.0861935
SYNGR2	6.30322e-06	-0.34923	0.346	0.585	0.0877345
HMGB2	6.39972e-06	-0.423361	0.125	0.333	0.0890777
IRF1	6.60935e-06	0.443773	0.337	0.166	0.0919955
GPRC5D	6.64086e-06	-0.368793	0.356	0.611	0.0924342
PTMA	8.49298e-06	-0.370989	0.913	0.974	0.118214
TENT5C	1.05669e-05	-0.456487	0.308	0.529	0.14708
RCN1	1.09117e-05	-0.323297	0.163	0.38	0.15188
MTDH	1.13062e-05	-0.368842	0.856	0.923	0.157371
SEPTIN10	1.24328e-05	-0.305691	0.231	0.468	0.173052
AREG	1.29847e-05	-0.981624	0.183	0.395	0.180734
SRPRA	1.30679e-05	-0.381548	0.452	0.662	0.181893
IFI27	1.38808e-05	-0.634445	0.413	0.62	0.193206
PPDPF	1.42804e-05	-0.372533	0.779	0.854	0.198769
RPL29	1.44709e-05	-0.327218	0.971	0.98	0.20142
EIF3H	1.73648e-05	-0.298089	0.26	0.501	0.2417
RPL13	1.75977e-05	-0.312239	0.962	0.985	0.244943
RPS15	1.80729e-05	-0.314963	0.981	0.988	0.251556
PSMB6	1.80872e-05	-0.303521	0.154	0.367	0.251755
PNPLA2	2.06277e-05	-0.316254	0.231	0.449	0.287117
PDIA4	2.19022e-05	-0.322086	0.25	0.485	0.304857
RPL10	2.31781e-05	-0.31018	0.99	0.993	0.322616
EEF1A1	2.47116e-05	-0.306819	1	1	0.34396
TMSB10	2.78166e-05	-0.388009	0.894	0.95	0.38718
MPG	2.99979e-05	-0.295427	0.135	0.33	0.417541
RPL7A	3.13067e-05	-0.302915	0.971	0.99	0.435758
NACA	3.14514e-05	-0.328417	0.894	0.959	0.437772
GADD45B	3.33903e-05	1.79321	0.423	0.272	0.464759
CPNE5	3.64742e-05	-0.365031	0.375	0.591	0.507684
PHB2	3.78953e-05	-0.282763	0.212	0.42	0.527465
RPS8	3.89434e-05	-0.301772	0.971	0.984	0.542054
PALM2-AKAP2	4.03584e-05	-0.318623	0.26	0.483	0.561748
YIF1A	4.10231e-05	-0.283552	0.192	0.412	0.571
TRMT112	4.13457e-05	-0.324536	0.433	0.658	0.57549
UCP2	4.39862e-05	-0.32203	0.346	0.593	0.612244
SURF4	4.4842e-05	-0.285371	0.192	0.403	0.624155
SLC25A5	4.90083e-05	-0.285911	0.327	0.556	0.682147
GYPC	5.33241e-05	-0.318904	0.49	0.72	0.742219
UBC	5.86329e-05	-0.473111	0.933	0.973	0.816112
CTSW	5.90985e-05	-0.435607	0.269	0.489	0.822591
P4HB	6.11589e-05	-0.325679	0.644	0.837	0.85127
UBE2J1	7.11009e-05	-0.330539	0.798	0.856	0.989654
PABPC4	7.87699e-05	-0.277009	0.115	0.291	1
EAF2	8.35777e-05	-0.327497	0.308	0.529	1
CD48	8.48563e-05	-0.371227	0.51	0.689	1
SLC25A3	8.5077e-05	-0.281247	0.231	0.443	1
TXNDC11	8.97092e-05	-0.345559	0.346	0.546	1
FXYD5	8.98727e-05	-0.326375	0.817	0.917	1
PTPN7	0.000103677	0.347865	0.279	0.146	1
RPS4X	0.000105265	-0.273392	0.962	0.97	1
RTN4	0.000112115	-0.315878	0.183	0.363	1
RIC1	0.000115994	-0.303449	0.154	0.355	1
PTPN6	0.000118302	-0.289995	0.192	0.39	1
CHID1	0.000121032	-0.274109	0.288	0.492	1
SRPRB	0.000121197	-0.31067	0.346	0.545	1
RPL37A	0.000129057	0.331805	0.875	0.877	1
EEF1D	0.000131637	-0.261362	0.913	0.98	1
RPS9	0.000134381	-0.279052	0.913	0.964	1
PSMB9	0.000136506	-0.318759	0.212	0.396	1
RER1	0.000142867	-0.250737	0.144	0.328	1
MANF	0.00015738	-0.28634	0.308	0.517	1
RPL19	0.000166363	-0.302326	0.942	0.973	1
RELB	0.000168867	0.308688	0.317	0.174	1
ISG20	0.000172695	-0.363902	0.702	0.838	1
RPS21	0.000175808	0.378966	0.894	0.921	1
EDF1	0.000182432	-0.313092	0.625	0.75	1
EID1	0.000229553	-0.264976	0.337	0.537	1
PRKD3	0.000247982	0.381898	0.356	0.214	1
RPL13A	0.000249405	-0.276249	0.913	0.961	1
VCP	0.000251066	-0.285938	0.25	0.44	1
HIST1H2AC	0.00027459	-0.487282	0.26	0.432	1
ATP6V0E1	0.000288201	-0.280331	0.346	0.554	1
TXNDC5	0.000298325	-0.269549	0.558	0.733	1
RPS29	0.000299201	0.365156	0.644	0.551	1
NDUFA11	0.000306571	-0.297592	0.596	0.747	1
CIRBP	0.000325751	-0.283734	0.808	0.907	1
CYBA	0.000337703	-0.274723	0.904	0.976	1
TPD52	0.000343402	-0.251324	0.423	0.648	1
UQCRFS1	0.000365279	-0.258087	0.221	0.398	1
PCBP2	0.000412338	-0.262976	0.769	0.849	1
CCNL1	0.000417959	0.628874	0.519	0.422	1
SELENOT	0.000436154	-0.268038	0.385	0.587	1
FTH1	0.000450988	-0.253581	0.962	0.993	1
HSPE1	0.000458577	-0.288415	0.135	0.289	1
B4GALT1	0.000471008	-0.364632	0.144	0.311	1
FNBP1	0.000478421	0.402934	0.365	0.239	1
TNFRSF13B	0.000512788	-0.273273	0.433	0.62	1
TNFSF10	0.000571861	-0.286266	0.106	0.255	1
SPCS3	0.000582894	-0.266778	0.587	0.752	1
PCGF5	0.000591211	-0.28354	0.231	0.406	1
CD38	0.00062536	-0.268103	0.481	0.649	1
MRPS24	0.000642467	-0.288519	0.808	0.86	1
EVI2B	0.000649268	-0.281061	0.462	0.674	1
HM13	0.000668878	-0.321683	0.529	0.696	1
CSRNP1	0.000669185	0.260517	0.26	0.142	1
CNPPD1	0.000683904	-0.266325	0.288	0.456	1
POU2AF1	0.000684941	-0.264666	0.654	0.813	1
MT-ND3	0.000689114	0.42691	0.644	0.528	1
TSC22D3	0.000823832	-0.532175	0.288	0.458	1
CCDC85B	0.000836059	-0.263888	0.433	0.601	1
RGS2	0.000887764	-0.508914	0.106	0.251	1
NCL	0.000901681	-0.267639	0.452	0.645	1
ATP5MC2	0.000941985	-0.263892	0.779	0.906	1
BTG1	0.000978441	-0.47405	0.327	0.506	1
CNN2	0.000984329	-0.276468	0.375	0.554	1
FCER2	0.00100317	-0.272394	0.365	0.577	1
ARID4B	0.0010553	0.313391	0.269	0.157	1
HMGN2	0.00107999	-0.281193	0.394	0.579	1
FOSB	0.00121387	0.372754	0.356	0.221	1
AQP3	0.00138975	-0.313759	0.26	0.416	1
RPS27	0.00148924	0.308657	0.923	0.944	1
PDE4B	0.00151535	-0.301353	0.308	0.467	1
PARP14	0.00152821	0.533727	0.26	0.156	1
HNRNPK	0.00154583	-0.272553	0.385	0.531	1
EIF3G	0.00180382	-0.255355	0.587	0.718	1
STK17A	0.00247513	0.383141	0.356	0.243	1
HSP90B1	0.00254153	0.376392	0.942	0.963	1
ANP32B	0.0025772	-0.2694	0.433	0.577	1
RPL38	0.00359357	0.320267	0.615	0.596	1
FNDC3B	0.0038963	0.525712	0.413	0.328	1
RPL37	0.00426627	0.286612	0.885	0.945	1
ANKRD28	0.00448117	0.285225	0.385	0.265	1
MT-ND4	0.00492234	-0.319192	0.577	0.712	1
NPC2	0.00520726	0.300553	0.76	0.685	1
CFLAR	0.00612185	0.303502	0.452	0.346	1
CDKN1A	0.00677154	0.704025	0.452	0.363	1
USP3	0.00713385	0.272293	0.279	0.185	1
NEAT1	0.00807272	1.02534	0.51	0.432	1
LINC01480	0.00994666	-0.321549	0.25	0.369	1
NR4A2	0.0100452	-0.319265	0.183	0.301	1
HDLBP	0.0102991	-0.275937	0.615	0.685	1
JUN	0.0148921	0.682248	0.596	0.495	1
H1FX	0.014908	-0.256882	0.26	0.376	1
PPP1R15A	0.0164151	1.15784	0.481	0.421	1
HERPUD1	0.0208025	0.288798	0.817	0.808	1
WDR74	0.0223264	0.30864	0.337	0.258	1
GOLGB1	0.0226508	0.375094	0.385	0.307	1
DUSP1	0.0287057	-0.253094	0.279	0.383	1
DDX24	0.0549327	0.287573	0.433	0.393	1
COBLL1	0.0759538	0.305902	0.404	0.339	1
GSTP1	0.0914736	0.393362	0.952	0.984	1
MALAT1	0.119751	0.273739	0.933	0.981	1
RBM39	0.14355	0.300612	0.5	0.493	1
SQSTM1	0.161594	0.310317	0.538	0.544	1
EGR1	0.164567	-0.307621	0.26	0.323	1
PELI1	0.200904	0.395195	0.5	0.479	1
ACTB	0.294273	0.267718	0.952	0.978	1
YPEL5	0.326331	0.364364	0.433	0.424	1
IER2	0.416673	0.955478	0.442	0.54	1
HSPA5	0.522417	0.918313	0.913	0.953	1
ZFP36	0.746495	0.725087	0.481	0.513	1
H3F3B	0.808486	0.483327	0.913	0.895	1
JUNB	0.836822	0.498005	0.423	0.493	1

## Sheet: P03 Subclone1 FL vs RBM
Gene symbol	p-value	average log2 fold change FL/RBM	Percentage cells FL	Percentage cells RBM	adjusted p-value
AREG	1.02455e-241	-2.8528	0.676	0.997	1.67534e-237
AP3S1	1.14626e-222	-1.62933	0.787	0.989	1.87436e-218
CXCR4	3.28541e-159	-1.43132	0.878	0.995	5.3723e-155
SPAG4	2.57568e-148	-1.3503	0.626	0.947	4.21175e-144
ZFP36L2	2.32746e-147	-1.55474	0.687	0.963	3.80586e-143
DDIT4	5.87366e-143	-1.74707	0.444	0.896	9.6046e-139
HACD3	1.40449e-141	-1.11434	0.871	0.982	2.29663e-137
TSC22D3	2.76006e-136	-1.63094	0.711	0.97	4.51325e-132
LAPTM5	3.22509e-131	-2.12028	0.329	0.781	5.27367e-127
TXNIP	3.87829e-121	-1.59989	0.682	0.955	6.34177e-117
SRGN	1.49538e-118	-0.932392	0.992	0.999	2.44525e-114
IFIT1	2.39027e-116	0.98616	0.494	0.071	3.90858e-112
CREB3L2	2.12801e-115	-1.03206	0.692	0.936	3.47972e-111
FKBP5	8.96748e-109	-1.04636	0.3	0.77	1.46636e-104
MX1	4.41362e-107	1.27532	0.916	0.653	7.21716e-103
TBCEL	2.60621e-103	-1.01439	0.1	0.614	4.26168e-99
HSP90B1	2.37813e-94	0.787652	1	0.999	3.88872e-90
MEI1	5.64549e-93	-0.866684	0.696	0.921	9.23151e-89
CD74	8.0516e-90	-1.20453	0.995	0.999	1.3166e-85
ISG15	1.30275e-89	1.4518	0.865	0.633	2.13025e-85
SEC11C	1.25629e-86	0.837821	1	0.987	2.05428e-82
TMEM243	1.10004e-80	-0.716444	0.944	0.982	1.79879e-76
UBE2J1	5.25442e-80	0.71571	0.997	0.991	8.59203e-76
PARVB	1.25122e-78	-0.805369	0.494	0.831	2.046e-74
SPCS3	2.48695e-78	0.694618	0.992	0.939	4.06666e-74
ITM2C	2.70486e-78	0.844833	0.998	0.998	4.42298e-74
CORO1A	6.52481e-78	-0.816313	0.803	0.942	1.06694e-73
ALOX5	2.18273e-76	0.631024	0.445	0.103	3.5692e-72
RPS21	5.7725e-76	0.442218	1	1	9.43918e-72
IFIT3	1.31223e-74	0.842305	0.367	0.062	2.14575e-70
P2RX5	4.18144e-73	-1.01007	0.63	0.856	6.83749e-69
PSME2	1.85675e-71	0.750968	0.995	0.975	3.03615e-67
GLUL	4.33494e-71	-0.811009	0.343	0.723	7.0885e-67
HGF	1.82316e-70	0.967273	0.709	0.353	2.98123e-66
CD38	7.92453e-70	0.802135	0.981	0.881	1.29582e-65
OAS1	9.82273e-70	0.838457	0.739	0.409	1.60621e-65
CARMIL1	1.66148e-69	-0.81234	0.216	0.62	2.71685e-65
RPL37	2.18827e-68	0.6442	1	1	3.57826e-64
RPL37A	1.03575e-66	0.503206	1	0.999	1.69366e-62
DNAJC1	1.38508e-66	-0.539005	0.997	0.999	2.26488e-62
ANP32A	3.43196e-66	-0.623419	0.948	0.985	5.61194e-62
SLC2A5	4.45361e-66	0.619203	0.444	0.123	7.28254e-62
IFI44	4.71504e-66	0.626987	0.382	0.084	7.71003e-62
TLE1	6.88219e-66	-0.733205	0.235	0.626	1.12538e-61
RPL39	2.49614e-65	0.458968	1	1	4.08168e-61
IFI35	5.95787e-65	0.812567	0.827	0.549	9.74231e-61
ITGA8	8.16461e-64	0.709355	0.703	0.349	1.33508e-59
LAMP5	2.64451e-62	0.923128	0.968	0.878	4.32431e-58
B2M	7.72669e-62	0.489215	1	1	1.26347e-57
SMAP2	5.29327e-61	-0.724691	0.305	0.668	8.65555e-57
NUDT16	1.88799e-59	-0.76868	0.245	0.599	3.08724e-55
ATP11B	2.02041e-58	-0.777053	0.34	0.687	3.30378e-54
CD320	1.86503e-57	-0.620959	0.86	0.957	3.04969e-53
RPL36A	1.25486e-56	0.403697	1	1	2.05195e-52
S100A11	2.18307e-56	0.760701	0.968	0.871	3.56975e-52
ATP5F1E	2.2543e-56	0.443916	1	0.998	3.68624e-52
TAPBP	2.93653e-56	0.632223	0.812	0.514	4.80182e-52
MYL12A	7.12013e-56	-0.579633	0.917	0.98	1.16428e-51
EEF1A1	1.05829e-54	0.427493	1	1	1.73051e-50
HLA-B	2.66286e-54	0.66218	1	0.997	4.35431e-50
LY86	4.01958e-54	0.532286	0.464	0.161	6.57282e-50
IRF9	8.75786e-54	0.640366	0.742	0.462	1.43209e-49
P2RY6	5.18336e-53	0.75065	0.948	0.813	8.47584e-49
EIF2AK2	7.41497e-53	0.657454	0.658	0.355	1.2125e-48
EIF2AK4	9.83218e-53	-0.669502	0.792	0.916	1.60776e-48
USP18	1.71186e-52	0.367981	0.25	0.036	2.79923e-48
IRF7	2.95187e-52	0.767861	0.665	0.389	4.8269e-48
TRIM69	4.43805e-51	0.563767	0.49	0.192	7.2571e-47
TNFRSF13B	7.70064e-51	0.673088	0.925	0.75	1.25921e-46
CLINT1	1.5351e-50	-0.559576	0.94	0.978	2.5102e-46
RPS27	4.85913e-50	0.476053	1	1	7.94565e-46
IDH2	1.13439e-49	0.647599	0.987	0.941	1.85495e-45
STAT1	1.64012e-49	0.655447	0.56	0.267	2.68193e-45
SYNGR2	4.63278e-49	-0.581658	0.825	0.93	7.57553e-45
RPL38	5.29363e-49	0.501362	1	0.99	8.65614e-45
TNFSF10	6.42207e-49	0.738746	0.372	0.111	1.05014e-44
DANCR	8.65312e-49	-0.551097	0.925	0.972	1.41496e-44
RNASET2	2.61084e-48	-0.560872	0.989	0.999	4.26925e-44
EIF3F	2.99532e-48	-0.544835	0.989	1	4.89794e-44
NDUFA1	3.9257e-48	0.466961	0.998	0.98	6.41931e-44
SEPTIN6	7.76506e-48	0.560628	0.968	0.868	1.26974e-43
CAPN2	1.2885e-47	-0.657042	0.277	0.597	2.10695e-43
CHMP5	3.28324e-47	0.598114	0.859	0.645	5.36876e-43
GNG11	5.97219e-47	0.500784	0.305	0.074	9.76572e-43
RABAC1	9.51516e-47	-0.505835	0.951	0.986	1.55592e-42
MT-CO1	1.47722e-46	-0.667476	0.998	1	2.41555e-42
METTL9	2.27908e-46	-0.558322	0.701	0.866	3.72676e-42
GRAMD2B	2.59759e-46	-0.628296	0.28	0.595	4.24758e-42
MERTK	3.03171e-46	-0.615381	0.14	0.458	4.95745e-42
GABARAP	3.23285e-46	-0.391253	0.997	1	5.28636e-42
SEL1L	4.65368e-46	0.589193	0.51	0.22	7.6097e-42
BBX	8.15141e-46	-0.615355	0.698	0.848	1.33292e-41
TYRP1	1.4767e-45	0.451966	0.345	0.099	2.4147e-41
TUBA4A	1.77501e-45	-0.723609	0.741	0.867	2.90249e-41
LGALS9	2.4418e-45	0.42035	0.291	0.068	3.99284e-41
LAMP3	9.42164e-45	0.55602	0.448	0.174	1.54063e-40
DRAP1	1.11441e-44	0.477771	0.989	0.954	1.82228e-40
SLAMF7	1.15773e-44	0.608981	0.661	0.402	1.89311e-40
IRF1	2.13441e-44	0.786386	0.782	0.531	3.49019e-40
INSR	3.02199e-44	-0.572146	0.148	0.459	4.94156e-40
FAR2	9.39316e-44	-0.554279	0.103	0.407	1.53597e-39
FRZB	2.35563e-43	0.659705	0.792	0.537	3.85192e-39
MCL1	2.87238e-43	0.627401	0.816	0.559	4.69691e-39
JUN	1.8886e-42	0.966535	0.9	0.689	3.08824e-38
PDIA3	2.72902e-42	0.755281	0.779	0.531	4.46249e-38
FCRL5	1.32461e-41	-0.620587	0.776	0.884	2.16601e-37
BISPR	1.47841e-41	0.35323	0.269	0.061	2.41749e-37
EAF2	2.43843e-41	0.643033	0.871	0.668	3.98731e-37
GLO1	4.75429e-41	-0.502745	0.849	0.934	7.77422e-37
TXN	5.71692e-41	0.470867	1	0.998	9.34831e-37
ITGA4	1.11455e-40	0.690195	0.587	0.334	1.82251e-36
PRDX4	5.03958e-40	-0.452062	0.983	0.996	8.24072e-36
LAP3	6.57513e-40	0.560521	0.887	0.697	1.07516e-35
ITGB7	9.33171e-40	0.608447	0.781	0.577	1.52592e-35
WASF2	3.25391e-39	-0.542045	0.329	0.614	5.3208e-35
STOM	2.48669e-38	0.519902	0.525	0.268	4.06624e-34
MT-ND4	2.74172e-38	-0.476619	0.992	1	4.48326e-34
HSPA5	3.13453e-38	0.553433	0.997	0.989	5.12559e-34
CAV1	3.91013e-38	0.551535	0.785	0.532	6.39384e-34
TRABD2A	9.73682e-38	0.5917	0.733	0.528	1.59217e-33
RASD1	9.87029e-38	-0.835488	0.024	0.262	1.61399e-33
HLA-C	1.07627e-37	0.449006	1	1	1.75992e-33
NDUFA3	1.93232e-37	0.415676	0.981	0.955	3.15973e-33
ARHGAP18	2.29867e-37	-0.592941	0.285	0.561	3.75878e-33
IL6ST	2.36615e-37	-0.553252	0.706	0.849	3.86913e-33
FAM174A	2.40498e-37	-0.57994	0.838	0.928	3.93262e-33
XAF1	4.63301e-37	0.661926	0.591	0.331	7.5759e-33
ATP6V1E1	1.49643e-36	-0.736297	0.423	0.659	2.44697e-32
GPR160	4.96309e-36	0.514739	0.911	0.747	8.11564e-32
ATP5F1D	7.86235e-36	-0.338827	0.998	1	1.28565e-31
DYNLL1	1.4919e-35	-0.432978	0.983	0.994	2.43956e-31
SEC11A	1.74101e-35	-0.410495	0.954	0.988	2.84689e-31
TGFBR2	3.71508e-35	-0.540647	0.202	0.476	6.0749e-31
BMF	1.05751e-34	-0.475244	0.146	0.418	1.72924e-30
H1FX	1.16974e-34	-0.56331	0.846	0.933	1.91276e-30
YIF1A	2.21019e-34	-0.433849	0.879	0.949	3.6141e-30
MT-CO3	8.30671e-34	-0.515389	0.987	0.998	1.35831e-29
SCAMP5	1.17189e-33	0.500745	0.645	0.398	1.91628e-29
RPN2	1.17732e-33	0.447519	0.998	0.987	1.92516e-29
KLF6	3.63372e-33	0.748188	0.466	0.228	5.94187e-29
NPM1	5.7093e-33	-0.358	1	1	9.33585e-29
TMSB4X	1.3829e-32	-1.01575	0.119	0.375	2.26131e-28
DPEP1	1.41168e-32	-0.560185	0.448	0.669	2.30838e-28
CCR2	2.59478e-32	0.382203	0.331	0.119	4.24299e-28
SNRPN	2.93771e-32	0.43295	0.847	0.656	4.80374e-28
IFIH1	3.32747e-32	0.432381	0.394	0.166	5.44108e-28
PRDX6	6.2047e-32	-0.440718	0.87	0.921	1.01459e-27
LINC01480	8.00075e-32	-0.83602	0.502	0.695	1.30828e-27
SOCS1	1.36042e-31	-0.442995	0.076	0.313	2.22455e-27
GPRC5D	1.37483e-31	-0.667227	0.305	0.551	2.24813e-27
FBP1	6.73718e-31	0.390711	0.331	0.125	1.10166e-26
PLAAT4	6.98837e-31	0.426034	0.39	0.169	1.14274e-26
TMA7	9.87616e-31	0.320336	0.997	0.994	1.61495e-26
RPS28	1.10628e-30	0.351446	1	1	1.80899e-26
MT-ND3	1.24417e-30	0.590895	0.967	0.922	2.03446e-26
TAGAP	2.3939e-30	0.449366	0.452	0.22	3.9145e-26
IFIT5	2.67396e-30	0.336295	0.359	0.143	4.37245e-26
ZBP1	3.06006e-30	0.478549	0.855	0.678	5.00382e-26
PSAP	3.42469e-30	0.385238	0.998	0.997	5.60006e-26
HERPUD1	4.66699e-30	-0.683274	0.968	0.986	7.63146e-26
KCNA3	6.32824e-30	0.448766	0.466	0.237	1.03479e-25
TXNDC11	6.3853e-30	0.439721	0.55	0.313	1.04412e-25
CCDC6	7.68426e-30	-0.392005	0.091	0.32	1.25653e-25
RPL36	1.27294e-29	0.348566	1	1	2.08152e-25
RPS29	2.13412e-29	0.41858	0.976	0.91	3.48971e-25
SELENOM	3.04072e-29	-0.416935	0.933	0.978	4.97219e-25
SP110	4.16122e-29	0.489735	0.494	0.276	6.80443e-25
SEC13	4.85336e-29	-0.373749	0.952	0.98	7.93621e-25
PPP1R15A	7.01212e-29	0.740852	0.852	0.668	1.14662e-24
PDIA6	7.7783e-29	0.415167	0.99	0.968	1.27191e-24
SPCS2	8.39479e-29	0.288988	1	1	1.37272e-24
PLSCR1	1.00643e-28	0.430772	0.393	0.18	1.64572e-24
AC008875.3	2.05511e-28	0.490083	0.59	0.371	3.36052e-24
ATF5	3.52012e-28	0.724962	0.93	0.859	5.75611e-24
EHD4	5.80662e-28	0.449	0.418	0.207	9.49498e-24
ME2	1.89198e-27	0.399478	0.421	0.207	3.09377e-23
EDF1	2.15851e-27	-0.302457	0.995	0.995	3.5296e-23
AHCY	3.05175e-27	-0.512037	0.585	0.735	4.99023e-23
RNASE6	3.6205e-27	-0.804249	0.738	0.833	5.92025e-23
SVIP	7.86712e-27	0.414135	0.887	0.732	1.28643e-22
RRAGD	9.01356e-27	0.390891	0.452	0.236	1.4739e-22
RPS2	9.08559e-27	0.317573	1	1	1.48568e-22
METTL7A	9.1941e-27	-0.455571	0.456	0.666	1.50342e-22
KIAA0040	1.33371e-26	0.507584	0.599	0.391	2.18089e-22
IFI6	1.66446e-26	-0.348012	0.82	0.973	2.72172e-22
INPP1	2.06034e-26	-0.44575	0.1	0.312	3.36906e-22
IRF4	2.64278e-26	0.658385	0.871	0.701	4.32148e-22
MINDY3	3.2248e-26	0.465225	0.442	0.234	5.2732e-22
MOXD1	3.50595e-26	0.360138	0.421	0.21	5.73292e-22
UBE2L6	4.13576e-26	0.486055	0.917	0.837	6.76279e-22
JAK1	6.24962e-26	-0.455468	0.622	0.77	1.02194e-21
MRPL41	1.17684e-25	-0.32588	0.986	0.993	1.92438e-21
RELB	1.9298e-25	0.354709	0.348	0.151	3.15561e-21
BST2	2.30298e-25	0.414637	0.992	0.993	3.76583e-21
OAS2	2.34158e-25	0.368955	0.383	0.185	3.82895e-21
YAF2	2.59821e-25	-0.397691	0.304	0.543	4.24859e-21
PARP14	3.00695e-25	0.440239	0.485	0.269	4.91696e-21
STK17A	5.54007e-25	0.372719	0.439	0.23	9.05913e-21
UBA7	6.22547e-25	0.295736	0.313	0.126	1.01799e-20
SEC61G	7.03346e-25	0.403467	0.954	0.861	1.15011e-20
NME1	1.04853e-24	-0.333004	0.944	0.974	1.71456e-20
CTSB	1.1554e-24	0.433283	0.636	0.438	1.88931e-20
RTN3	2.42967e-24	0.414421	0.819	0.664	3.97299e-20
SUB1	2.47559e-24	0.317343	1	1	4.04808e-20
DNAJB9	2.48913e-24	0.461859	0.884	0.742	4.07022e-20
RPS10	2.64931e-24	0.34069	0.498	0.28	4.33216e-20
TMEM171	3.3496e-24	0.28533	0.299	0.12	5.47726e-20
TMED3	4.24296e-24	-0.372556	0.779	0.876	6.93809e-20
SAMD9L	6.48837e-24	0.439363	0.424	0.227	1.06098e-19
LRRK1	7.25079e-24	-0.445667	0.273	0.496	1.18565e-19
PIM2	8.30677e-24	0.557354	0.517	0.311	1.35832e-19
ST6GAL1	1.05333e-23	-0.472597	0.329	0.545	1.7224e-19
CALM1	1.16101e-23	-0.385552	0.819	0.882	1.89848e-19
KIF18A	1.23099e-23	-0.374204	0.124	0.33	2.01291e-19
CCNH	1.41056e-23	-0.458983	0.308	0.532	2.30655e-19
NFKBIZ	1.44309e-23	0.650107	0.405	0.209	2.35974e-19
MZT2B	1.45891e-23	0.376388	0.719	0.532	2.38562e-19
COX17	1.52641e-23	0.35705	0.97	0.893	2.49598e-19
TRIB1	3.18621e-23	0.504565	0.469	0.273	5.21009e-19
PSMA7	4.53281e-23	-0.30918	0.967	0.984	7.41205e-19
UBXN1	4.76476e-23	-0.472391	0.771	0.839	7.79133e-19
VASP	4.94286e-23	-0.389209	0.267	0.479	8.08257e-19
UQCR11	5.42478e-23	0.256645	1	0.999	8.87061e-19
FCRLA	5.98859e-23	0.609679	0.671	0.482	9.79254e-19
ACTG1	7.72968e-23	0.332214	1	0.988	1.26396e-18
PITPNB	9.43771e-23	-0.427885	0.258	0.476	1.54325e-18
UBE2E1	1.08055e-22	0.372381	0.777	0.609	1.76691e-18
CUTA	1.16462e-22	-0.290146	0.997	0.997	1.90439e-18
MTHFD2	1.18483e-22	0.446905	0.709	0.514	1.93743e-18
AL513493.1	1.42126e-22	0.348632	0.377	0.188	2.32404e-18
C5orf56	1.48539e-22	0.405171	0.638	0.439	2.42891e-18
EPSTI1	1.5636e-22	0.287422	0.254	0.097	2.5568e-18
FKBP2	1.60508e-22	0.402611	0.749	0.58	2.62463e-18
COX5A	1.92945e-22	0.265502	1	1	3.15504e-18
DNASE2	2.11065e-22	0.448726	0.781	0.641	3.45134e-18
TMEM19	2.84374e-22	0.390786	0.671	0.478	4.65009e-18
TRAM1	3.81561e-22	0.358592	0.844	0.697	6.23929e-18
APOBEC3G	4.40424e-22	0.337234	0.401	0.212	7.20181e-18
XBP1	6.81928e-22	0.574696	0.984	0.963	1.11509e-17
TMEM38B	8.22346e-22	0.357165	0.576	0.388	1.3447e-17
MARS	8.33096e-22	0.385296	0.741	0.583	1.36228e-17
UAP1	9.89599e-22	0.488817	0.66	0.486	1.61819e-17
IFNAR2	1.00246e-21	0.350226	0.806	0.639	1.63923e-17
BUB3	1.01201e-21	0.399667	0.838	0.684	1.65483e-17
MYD88	1.03379e-21	0.317655	0.399	0.209	1.69045e-17
BLNK	1.2002e-21	0.384952	0.566	0.379	1.96256e-17
EMD	1.35358e-21	-0.308404	0.957	0.978	2.21338e-17
COMTD1	1.68729e-21	-0.408557	0.397	0.594	2.75905e-17
BTLA	2.02219e-21	-0.396509	0.223	0.431	3.30669e-17
TMUB1	3.12108e-21	-0.370812	0.526	0.691	5.10358e-17
DUSP22	4.74126e-21	0.396648	0.709	0.536	7.75291e-17
PSME1	5.50034e-21	0.276563	0.998	0.996	8.99416e-17
TSPYL2	6.43672e-21	-0.487682	0.146	0.335	1.05253e-16
TMEM156	9.77265e-21	0.26795	0.286	0.123	1.59802e-16
RPL41	1.12057e-20	0.253046	1	1	1.83235e-16
JUNB	1.21681e-20	0.396499	0.741	0.543	1.98973e-16
GADD45GIP1	1.81287e-20	-0.279451	0.971	0.995	2.9644e-16
PHB2	2.25667e-20	-0.319216	0.901	0.926	3.69011e-16
IDH3A	2.57262e-20	0.335865	0.779	0.618	4.20675e-16
PTPN1	2.81734e-20	-0.368432	0.367	0.565	4.60692e-16
CAST	2.96883e-20	-0.374539	0.843	0.883	4.85464e-16
CIB1	3.04814e-20	-0.332153	0.871	0.901	4.98432e-16
ALDOA	3.07282e-20	0.362169	0.76	0.597	5.02467e-16
C11orf80	3.31768e-20	0.307631	0.358	0.181	5.42507e-16
PET100	8.44736e-20	0.321927	0.857	0.733	1.38131e-15
ATP5MD	8.9803e-20	0.299313	0.963	0.864	1.46846e-15
ATP5ME	9.8749e-20	0.350303	0.65	0.48	1.61474e-15
SELENOS	1.86258e-19	0.374863	0.986	0.968	3.04569e-15
ARF5	2.49231e-19	-0.359157	0.509	0.676	4.07543e-15
YIPF3	2.74e-19	-0.310649	0.846	0.903	4.48045e-15
BCL2L1	3.03243e-19	0.282247	0.353	0.18	4.95862e-15
JTB	3.56395e-19	-0.277711	0.983	0.987	5.82777e-15
TKT	3.78976e-19	-0.344482	0.816	0.882	6.19702e-15
NDUFB4	3.87534e-19	0.258033	0.998	0.993	6.33696e-15
HMGB3	4.092e-19	-0.43245	0.223	0.424	6.69124e-15
AK3	4.70498e-19	0.331376	0.533	0.349	7.69358e-15
TMEM109	4.72048e-19	0.354324	0.798	0.633	7.71893e-15
EIF2S2	5.77066e-19	0.348121	0.836	0.698	9.43619e-15
MRPL4	6.38636e-19	-0.296869	0.824	0.878	1.0443e-14
MANF	7.0465e-19	0.37091	0.746	0.576	1.15224e-14
TOMM7	7.77735e-19	0.267858	0.995	1	1.27175e-14
SULF2	1.02533e-18	0.417437	0.588	0.422	1.67663e-14
TMEM208	1.32847e-18	-0.32739	0.733	0.837	2.17232e-14
SF3B2	1.62466e-18	-0.290162	0.949	0.965	2.65665e-14
EMC4	1.75777e-18	-0.268949	0.963	0.982	2.87431e-14
PIM1	1.85347e-18	0.399109	0.331	0.169	3.03079e-14
TMED9	1.93555e-18	-0.254847	0.994	0.998	3.165e-14
CLDND1	2.176e-18	0.355024	0.722	0.582	3.55819e-14
PCGF5	2.28662e-18	0.425981	0.719	0.584	3.73908e-14
SLC44A1	2.38402e-18	0.357828	0.55	0.383	3.89834e-14
P4HB	2.87714e-18	0.287894	0.997	0.99	4.70469e-14
VKORC1	3.16976e-18	-0.339435	0.852	0.897	5.1832e-14
POU2AF1	4.19214e-18	-0.321723	0.995	0.994	6.85499e-14
SLCO4A1	6.1235e-18	-0.305366	0.135	0.309	1.00131e-13
SELPLG	6.68024e-18	0.304438	0.44	0.261	1.09235e-13
MRPS24	1.08775e-17	-0.293148	0.893	0.922	1.7787e-13
PALM2-AKAP2	1.2609e-17	0.378178	0.884	0.766	2.06183e-13
TAF1D	1.29527e-17	-0.391599	0.89	0.925	2.11802e-13
ATRIP	1.29625e-17	0.263213	0.308	0.152	2.11963e-13
LYSMD2	1.32452e-17	0.330071	0.517	0.349	2.16585e-13
MRPL3	1.78209e-17	-0.341877	0.722	0.804	2.91407e-13
HM13	1.79513e-17	0.336056	0.981	0.961	2.93539e-13
ARID5B	2.11104e-17	-0.35636	0.156	0.33	3.45198e-13
AC026369.3	2.30524e-17	-0.48363	0.372	0.537	3.76953e-13
LY6E	2.65922e-17	0.468052	0.803	0.707	4.34836e-13
MRPS31	2.86436e-17	0.303596	0.383	0.218	4.6838e-13
SLC1A4	3.22798e-17	0.293155	0.461	0.281	5.27839e-13
MT-ATP8	3.58645e-17	-0.386686	0.485	0.636	5.86456e-13
EIF3G	3.75508e-17	-0.251027	0.978	0.983	6.14031e-13
GAB1	4.31204e-17	-0.364491	0.245	0.426	7.05104e-13
ZNF593	4.41717e-17	-0.286567	0.889	0.931	7.22296e-13
CLIC4	4.59581e-17	0.25894	0.335	0.174	7.51506e-13
SCYL2	4.66869e-17	0.257501	0.288	0.138	7.63424e-13
POLR3H	4.72939e-17	-0.331964	0.382	0.561	7.7335e-13
ZNRD2	5.16845e-17	-0.299768	0.833	0.884	8.45145e-13
RNF213	5.31736e-17	0.424258	0.424	0.263	8.69494e-13
PPCDC	6.45579e-17	0.323028	0.429	0.264	1.05565e-12
IFNGR1	7.51632e-17	-0.360609	0.439	0.627	1.22907e-12
LYPLAL1	7.53854e-17	0.257407	0.405	0.234	1.2327e-12
IFNG-AS1	7.779e-17	0.263153	0.375	0.207	1.27202e-12
HNRNPUL1	1.00912e-16	-0.351657	0.501	0.657	1.65011e-12
C11orf24	1.03643e-16	-0.304257	0.711	0.811	1.69477e-12
TMX1	1.08841e-16	0.299361	0.44	0.269	1.77977e-12
GINM1	1.1686e-16	0.314038	0.593	0.423	1.9109e-12
NEAT1	1.17416e-16	-0.399166	0.703	0.765	1.91998e-12
FAM3C	1.18015e-16	0.304737	0.467	0.293	1.92978e-12
PLPP1	1.29826e-16	0.264963	0.415	0.244	2.12292e-12
NHP2	1.43553e-16	-0.253476	0.955	0.97	2.34738e-12
PDLIM5	1.4408e-16	-0.337936	0.355	0.534	2.35599e-12
SRA1	1.53043e-16	-0.316733	0.8	0.866	2.50256e-12
PAPSS1	1.88912e-16	0.405105	0.529	0.381	3.08908e-12
PSMB10	2.03245e-16	0.270073	0.838	0.691	3.32346e-12
TGFB1	2.12228e-16	-0.380724	0.321	0.491	3.47035e-12
CALR	2.1287e-16	0.314417	0.997	0.99	3.48084e-12
SH3BGRL	2.54643e-16	0.274595	0.965	0.901	4.16392e-12
CHAC1	2.57151e-16	0.517823	0.294	0.149	4.20494e-12
MBD4	3.66388e-16	-0.311631	0.555	0.703	5.99117e-12
TMEM258	3.89367e-16	0.282213	0.992	0.986	6.36693e-12
MZT2A	4.11543e-16	0.311316	0.545	0.38	6.72955e-12
PARP9	4.2661e-16	0.271344	0.299	0.151	6.97592e-12
GAPDH	6.79079e-16	0.278745	1	1	1.11043e-11
YWHAQ	7.03275e-16	-0.312023	0.814	0.866	1.14999e-11
REXO2	8.73492e-16	-0.254612	0.914	0.963	1.42833e-11
NOP53	1.04991e-15	-0.284208	0.96	0.976	1.71681e-11
HSPA13	1.1353e-15	0.30589	0.44	0.276	1.85644e-11
ZNHIT1	2.18778e-15	-0.313169	0.636	0.745	3.57746e-11
EEF1AKMT4	3.83198e-15	-0.302677	0.469	0.637	6.26605e-11
FBXW5	3.87687e-15	-0.309293	0.475	0.624	6.33946e-11
NDUFB1	3.91542e-15	0.253555	0.459	0.286	6.4025e-11
HIST1H2AC	4.11444e-15	-0.443838	0.785	0.882	6.72794e-11
ST8SIA4	4.59517e-15	0.307815	0.58	0.422	7.51402e-11
ACTB	5.43887e-15	0.252717	0.998	1	8.89364e-11
ALDH2	6.54123e-15	0.286493	0.415	0.259	1.06962e-10
MANEA	7.00376e-15	0.311814	0.437	0.284	1.14525e-10
LSM7	7.80626e-15	-0.254294	0.936	0.949	1.27648e-10
CNPY2	8.2272e-15	-0.26173	0.933	0.961	1.34531e-10
KCNN4	8.26051e-15	0.34694	0.507	0.363	1.35076e-10
NDUFB10	9.64618e-15	-0.258258	0.909	0.941	1.57734e-10
ZBTB20	9.80355e-15	-0.368044	0.439	0.589	1.60308e-10
C15orf39	1.03305e-14	0.305854	0.44	0.289	1.68924e-10
OXA1L	1.06418e-14	-0.336225	0.709	0.775	1.74014e-10
LINC00467	1.17491e-14	0.254333	0.459	0.29	1.92121e-10
ALG3	1.23392e-14	-0.260745	0.859	0.916	2.0177e-10
DUT	1.38472e-14	-0.252014	0.971	0.989	2.2643e-10
HIST1H4C	1.64619e-14	1.00877	0.851	0.727	2.69186e-10
SPATS2	1.81437e-14	0.293621	0.843	0.722	2.96686e-10
CFAP298	2.12654e-14	-0.309725	0.445	0.609	3.47733e-10
SLC25A39	2.2411e-14	-0.276417	0.62	0.768	3.66464e-10
STIM1	2.27885e-14	-0.273996	0.173	0.329	3.72638e-10
AIG1	2.52732e-14	0.266887	0.804	0.659	4.13267e-10
STOML2	2.57661e-14	-0.267202	0.819	0.872	4.21328e-10
TMCO1	2.74186e-14	0.291532	0.781	0.654	4.48349e-10
NAA38	2.82588e-14	0.268447	0.871	0.756	4.62088e-10
LITAF	3.3352e-14	0.305926	0.623	0.473	5.45371e-10
CCDC107	3.34259e-14	-0.279303	0.739	0.811	5.4658e-10
SIVA1	3.69224e-14	-0.300653	0.502	0.648	6.03755e-10
TMED5	4.19167e-14	0.288804	0.687	0.549	6.85422e-10
TSPO	4.29644e-14	-0.270422	0.186	0.347	7.02554e-10
CFLAR	5.54395e-14	-0.338074	0.811	0.858	9.06546e-10
SPSB3	6.63738e-14	-0.327722	0.343	0.499	1.08534e-09
MDK	8.57377e-14	0.64595	0.746	0.649	1.40198e-09
RCSD1	9.27235e-14	-0.312593	0.256	0.412	1.51622e-09
CLMN	9.30561e-14	-0.311435	0.242	0.399	1.52165e-09
ERAP2	1.08483e-13	-0.342104	0.593	0.709	1.77391e-09
GNAS	1.08504e-13	0.293856	0.859	0.755	1.77426e-09
CD37	1.10803e-13	0.285909	0.774	0.632	1.81185e-09
TMED2	1.27639e-13	0.258151	0.955	0.864	2.08716e-09
CCNI	1.33811e-13	-0.263534	0.955	0.968	2.18808e-09
MTRNR2L12	1.36845e-13	0.459066	0.99	0.982	2.23769e-09
DERL1	1.40021e-13	0.294065	0.757	0.651	2.28963e-09
DUSP5	1.54284e-13	0.314643	0.42	0.274	2.52286e-09
AUP1	1.61193e-13	-0.270626	0.871	0.887	2.63583e-09
AC027031.2	1.72965e-13	-0.336749	0.297	0.45	2.82832e-09
MT-CYB	2.08929e-13	-0.265766	0.997	0.999	3.41641e-09
DYNLT1	2.09191e-13	0.270903	0.463	0.308	3.42069e-09
MXD4	2.14842e-13	-0.252117	0.122	0.262	3.5131e-09
CALM3	2.22828e-13	0.380943	0.876	0.79	3.64368e-09
SP140	2.86057e-13	0.269176	0.348	0.208	4.6776e-09
NR3C1	4.13168e-13	0.279915	0.746	0.589	6.75612e-09
CD4	4.20132e-13	0.273654	0.397	0.253	6.87e-09
PSMB9	4.96694e-13	0.297203	0.962	0.93	8.12195e-09
NENF	5.47106e-13	0.270737	0.606	0.463	8.94627e-09
H3F3B	6.58963e-13	0.451999	0.998	0.998	1.07754e-08
EPB41L4A-AS1	7.62379e-13	-0.337224	0.31	0.462	1.24664e-08
CD44	8.39563e-13	0.300473	0.404	0.262	1.37285e-08
DERL3	9.39095e-13	0.439409	0.99	0.988	1.53561e-08
FOS	1.08385e-12	0.449817	0.424	0.268	1.77231e-08
CELF2	1.16569e-12	-0.312023	0.32	0.472	1.90614e-08
FOSB	1.38147e-12	0.392165	0.412	0.272	2.25898e-08
AF127936.2	1.60204e-12	0.320807	0.526	0.389	2.61965e-08
ACAP2	1.9284e-12	-0.266845	0.585	0.705	3.15332e-08
CD300A	2.28508e-12	0.28054	0.552	0.411	3.73656e-08
CD79B	2.29893e-12	-0.307041	0.603	0.714	3.7592e-08
MAP1LC3B	2.40506e-12	-0.267271	0.518	0.653	3.93276e-08
KLF13	2.47574e-12	-0.292157	0.859	0.928	4.04833e-08
MRPL55	2.52833e-12	-0.287866	0.69	0.759	4.13432e-08
PPM1G	2.60671e-12	-0.27157	0.785	0.821	4.26249e-08
IFITM1	2.72691e-12	0.52163	0.989	0.997	4.45904e-08
SNHG16	3.72424e-12	-0.309709	0.459	0.581	6.08988e-08
SMOC1	3.84991e-12	0.309618	0.518	0.386	6.29537e-08
APEX1	3.94509e-12	-0.269556	0.679	0.772	6.45102e-08
ADAR	4.14356e-12	0.326417	0.603	0.467	6.77554e-08
SSR1	4.18097e-12	0.252572	0.7	0.576	6.83672e-08
TARS	4.2612e-12	0.302637	0.671	0.555	6.96791e-08
HMGN5	4.2631e-12	0.31835	0.388	0.254	6.97102e-08
DDX46	4.50813e-12	-0.265632	0.758	0.83	7.3717e-08
AP2S1	4.54253e-12	-0.260034	0.797	0.84	7.42794e-08
FXYD5	5.36847e-12	0.342924	0.919	0.889	8.77852e-08
NBN	5.91817e-12	-0.254121	0.205	0.349	9.67738e-08
ERN1	6.37839e-12	0.382893	0.577	0.459	1.043e-07
RPS19BP1	8.36708e-12	-0.252992	0.779	0.864	1.36819e-07
LPIN1	8.53652e-12	-0.290414	0.25	0.393	1.39589e-07
TMED10	8.53928e-12	0.259665	0.819	0.701	1.39634e-07
DRAM2	1.02746e-11	-0.272986	0.358	0.501	1.68011e-07
TMEM256	1.10405e-11	-0.271479	0.603	0.718	1.80534e-07
YIF1B	1.40306e-11	-0.289609	0.563	0.658	2.29429e-07
NOSIP	1.72145e-11	-0.268258	0.704	0.782	2.81492e-07
ACP5	1.73487e-11	0.281657	0.777	0.661	2.83686e-07
SDHA	1.96405e-11	0.264761	0.849	0.771	3.21161e-07
FAM50A	1.96622e-11	-0.266138	0.548	0.67	3.21516e-07
IQSEC1	1.97088e-11	-0.270609	0.21	0.351	3.22279e-07
UFM1	2.3028e-11	0.257089	0.564	0.43	3.76553e-07
CPEB4	2.39217e-11	0.356837	0.504	0.377	3.91168e-07
NCAM1	2.71515e-11	0.272353	0.526	0.401	4.43981e-07
STAP1	2.72935e-11	0.261011	0.445	0.312	4.46303e-07
PSAT1	3.17157e-11	0.529643	0.682	0.609	5.18615e-07
SSB	3.46506e-11	-0.258526	0.704	0.774	5.66606e-07
SELENOK	3.90036e-11	0.317349	0.957	0.922	6.37787e-07
PEX16	4.86012e-11	-0.253759	0.442	0.576	7.94727e-07
ADGRE5	5.04908e-11	0.319887	0.576	0.455	8.25626e-07
SMCHD1	5.2072e-11	-0.325066	0.382	0.511	8.51481e-07
BBOX1	6.29247e-11	0.370093	0.358	0.236	1.02894e-06
RTL8C	6.43464e-11	-0.264582	0.383	0.515	1.05219e-06
DHX29	9.12599e-11	-0.257676	0.504	0.62	1.49228e-06
TM7SF3	1.03217e-10	0.258814	0.479	0.345	1.6878e-06
HERC5	1.0369e-10	0.340693	0.63	0.518	1.69554e-06
CLN6	1.06007e-10	0.288982	0.739	0.634	1.73343e-06
PDCD4	1.13207e-10	0.277707	0.739	0.631	1.85116e-06
MRPL33	1.25335e-10	0.264875	0.63	0.52	2.04948e-06
LAT2	2.22637e-10	0.258263	0.34	0.22	3.64056e-06
CREB3	2.32112e-10	-0.255796	0.552	0.666	3.79549e-06
PIP5K1B	2.36644e-10	0.252872	0.525	0.403	3.8696e-06
SKA2	2.38096e-10	0.283441	0.448	0.33	3.89334e-06
PRRC2C	2.45872e-10	-0.268996	0.671	0.754	4.02049e-06
MRPS2	2.84336e-10	-0.250565	0.504	0.624	4.64946e-06
PDK1	3.04046e-10	0.340257	0.534	0.417	4.97176e-06
ANXA2	3.32255e-10	-0.298294	0.587	0.691	5.43303e-06
AKAP13	3.76806e-10	-0.281771	0.409	0.53	6.16154e-06
SIGIRR	3.77844e-10	-0.283079	0.331	0.461	6.17851e-06
RAB24	3.83115e-10	-0.265869	0.711	0.778	6.2647e-06
BIRC3	3.87263e-10	-0.382884	0.258	0.384	6.33253e-06
DCUN1D5	4.84192e-10	-0.252075	0.515	0.636	7.91751e-06
IGF2	6.63245e-10	0.441294	0.928	0.99	1.08454e-05
SYNE1	1.14002e-09	0.29642	0.428	0.307	1.86416e-05
BTG2	1.30747e-09	0.349107	0.908	0.84	2.13798e-05
GSTP1	2.07555e-09	0.355596	0.744	0.629	3.39394e-05
SNHG8	2.3531e-09	-0.308644	0.672	0.738	3.84778e-05
IDS	2.72476e-09	0.268681	0.936	0.861	4.45553e-05
TMEM123	2.73755e-09	0.286087	0.946	0.885	4.47644e-05
PDIA4	2.83214e-09	0.27509	0.825	0.747	4.63111e-05
HS2ST1	3.22803e-09	-0.267629	0.385	0.497	5.27847e-05
IER2	3.25393e-09	0.474922	0.455	0.317	5.32082e-05
HLA-A	3.90783e-09	0.264836	1	0.998	6.39009e-05
NT5C3A	4.03359e-09	0.26956	0.424	0.311	6.59573e-05
CNN2	4.41301e-09	-0.265163	0.479	0.582	7.21616e-05
DDX17	5.67323e-09	-0.260277	0.618	0.72	9.27686e-05
ZNF581	6.88714e-09	-0.265533	0.313	0.434	0.000112618
SLC1A5	7.3505e-09	0.278298	0.819	0.741	0.000120195
MT-ND6	7.63138e-09	0.341026	0.744	0.609	0.000124788
PRDM1	9.6911e-09	-0.2872	0.668	0.726	0.000158469
ST6GALNAC4	9.77566e-09	0.252569	0.682	0.594	0.000159852
KDM5D	1.38611e-08	0.282919	0.401	0.292	0.000226657
FCHSD2	1.44781e-08	0.276355	0.612	0.511	0.000236747
GARS	1.54176e-08	0.252475	0.68	0.591	0.000252109
PHGDH	1.8269e-08	0.4545	0.653	0.632	0.000298734
CNPY3	2.85322e-08	0.251231	0.731	0.643	0.000466559
HLA-E	4.67522e-08	0.286391	0.948	0.932	0.000764492
GLRX	8.93107e-08	-0.254371	0.685	0.751	0.00146041
CCR10	1.92794e-07	0.302449	0.394	0.299	0.00315256
RHOB	2.39155e-07	-0.496628	0.482	0.549	0.00391067
CARS	2.80671e-07	0.295175	0.688	0.625	0.00458952
NUCB2	4.5647e-07	0.279687	0.895	0.866	0.00746419
JSRP1	7.54967e-07	-0.261825	0.385	0.472	0.0123452
HIST1H2BJ	1.45067e-06	-0.312474	0.329	0.432	0.0237214
PTTG1	2.12817e-06	0.280273	0.701	0.606	0.0347998
FAM111A	1.1069e-05	0.292802	0.342	0.262	0.181
GGH	1.12792e-05	0.285627	0.334	0.257	0.184437
CDKN1A	2.55814e-05	0.281283	0.507	0.431	0.418308
UBE2S	3.80663e-05	0.270133	0.312	0.232	0.622459
CITED2	6.1089e-05	0.256144	0.595	0.517	0.998928
FTH1	9.70321e-05	0.268049	1	1	1
DHFR	0.000106278	0.279647	0.277	0.209	1
NUSAP1	0.00015355	0.466981	0.41	0.335	1
HMGN2	0.000609563	0.28329	0.944	0.919	1
IFI27	0.000959996	0.45698	0.521	0.495	1
RPS7	0.00104397	0.252847	1	0.999	1
TUBB	0.00126054	0.572758	0.921	0.909	1
FAM30A	0.00338864	0.353968	0.792	0.769	1
HMGB1	0.0180022	0.285159	0.898	0.885	1
TUBA1B	0.0401402	0.587815	0.892	0.884	1
ASS1	0.115456	0.336782	0.682	0.689	1
STMN1	0.134027	0.477772	0.727	0.704	1
TYMS	0.178759	0.297652	0.337	0.33	1

## Sheet: P03 Subclone6 FL vs RBM
Gene symbol	p-value	average log2 fold change FL/RBM	Percentage cells FL	Percentage cells RBM	adjusted p-value
B2M	5.81924e-79	1.47341	1	1	9.51562e-75
HLA-C	2.38126e-76	1.24873	1	1	3.89384e-72
IFITM1	2.90897e-76	1.73763	1	1	4.75674e-72
ISG15	3.92266e-69	1.95997	1	0.917	6.41433e-65
HLA-B	1.10411e-68	1.37243	1	1	1.80544e-64
ITM2C	3.31155e-66	1.7411	0.995	0.957	5.41505e-62
NUDT16	6.36141e-66	-1.96664	0.284	0.891	1.04022e-61
AREG	1.01188e-65	-2.71387	0.852	0.996	1.65463e-61
CD38	4.29451e-61	1.39398	0.984	0.681	7.02239e-57
ISG20	5.32842e-61	1.19533	1	0.999	8.71303e-57
FRZB	1.02229e-53	1.40998	0.967	0.761	1.67165e-49
HSP90B1	2.75962e-51	1.24889	1	0.994	4.51253e-47
CYSLTR1	6.30084e-51	-1.64729	0.732	0.937	1.03031e-46
MX1	8.74619e-51	1.63634	0.995	0.929	1.43018e-46
TXNDC5	4.64965e-50	1.41076	0.984	0.8	7.6031e-46
LAMP5	5.27155e-50	1.34197	0.995	0.928	8.62004e-46
LAMP3	9.35337e-50	1.25511	0.787	0.291	1.52946e-45
ZFP36L2	1.83992e-49	-1.79032	0.76	0.974	3.00863e-45
IFIT1	2.42714e-49	1.73295	0.732	0.255	3.96886e-45
XBP1	1.67898e-48	1.82491	0.989	0.899	2.74547e-44
UBE2J1	2.33172e-45	0.952047	1	0.931	3.81283e-41
TNFSF10	2.03499e-44	1.54267	0.617	0.164	3.32762e-40
AP3S1	2.48003e-44	-0.986191	0.923	0.986	4.05534e-40
CHCHD10	3.11573e-44	-0.794824	1	0.999	5.09484e-40
TSPYL2	3.19732e-44	-1.69645	0.109	0.695	5.22826e-40
P4HA1	4.75206e-44	-1.43558	0.301	0.81	7.77057e-40
TXNIP	7.32485e-44	-1.89022	0.918	0.987	1.19776e-39
HSPA5	3.06312e-43	1.01312	0.995	0.988	5.00881e-39
TUBA4A	3.86652e-43	-1.21031	0.869	0.98	6.32254e-39
MX2	4.63046e-43	0.964896	0.552	0.117	7.57173e-39
IFIT3	5.02747e-43	1.97772	0.765	0.318	8.22092e-39
ACTB	1.58925e-42	-0.958283	1	1	2.59874e-38
PFN1	3.38686e-42	-0.790237	0.984	1	5.53819e-38
CORO1A	4.91778e-42	-1.10458	0.874	0.971	8.04155e-38
P2RY6	1.58851e-41	1.03155	0.874	0.406	2.59753e-37
SEC11C	7.08867e-41	0.971634	1	0.978	1.15914e-36
ACTG1	2.88358e-40	-1.07669	0.995	1	4.71522e-36
IFI35	1.7058e-39	1.11164	0.945	0.688	2.78933e-35
FKBP5	8.1488e-39	-1.22859	0.464	0.866	1.33249e-34
PSAP	2.09862e-38	0.767939	1	0.994	3.43167e-34
MDK	1.26584e-37	1.17125	0.934	0.685	2.0699e-33
RPL37	5.71482e-37	0.608426	1	1	9.34487e-33
GABARAP	7.3191e-37	-0.644759	1	1	1.19682e-32
SLC25A5	1.63069e-36	-0.806911	1	1	2.6665e-32
RPL36A	1.65392e-36	0.563605	1	1	2.70449e-32
IFI6	1.93122e-36	0.993338	1	0.996	3.15793e-32
PDIA6	1.97851e-36	0.82317	0.989	0.958	3.23527e-32
OAS1	5.35855e-35	0.98657	0.88	0.563	8.7623e-31
IRF7	1.29147e-34	1.01996	0.836	0.465	2.11182e-30
ATP5F1D	1.8767e-34	-0.618187	1	1	3.06878e-30
PRDX6	3.8619e-34	-0.831111	0.831	0.976	6.31498e-30
RPL37A	1.19677e-33	0.608441	1	1	1.95696e-29
LMAN2	5.25021e-33	0.662135	1	0.997	8.58514e-29
HIST1H2AC	5.73442e-33	-1.1428	0.869	0.974	9.37693e-29
AC008875.3	1.42304e-32	1.0417	0.82	0.499	2.32696e-28
CXCR4	2.67194e-32	-1.07298	0.918	0.996	4.36916e-28
RPN2	4.21902e-32	0.840661	0.995	0.947	6.89894e-28
TPI1	4.37538e-32	-0.782455	0.967	0.994	7.15463e-28
BBX	5.95569e-32	-0.902747	0.76	0.908	9.73874e-28
RPS21	3.10724e-31	0.549475	1	1	5.08096e-27
UBE2L6	6.71566e-31	0.842801	0.989	0.941	1.09814e-26
TMSB4X	3.11505e-30	-2.29274	0.393	0.793	5.09373e-26
RPL39	6.05656e-30	0.443269	1	1	9.90369e-26
RSAD2	7.16863e-30	1.38321	0.612	0.243	1.17221e-25
RPS27	3.04126e-29	0.551285	1	1	4.97306e-25
ANP32A	5.17504e-29	-0.69822	0.929	0.986	8.46222e-25
DERL3	1.10106e-28	0.935597	0.995	0.968	1.80045e-24
ITM2B	1.27157e-28	0.622849	1	0.97	2.07927e-24
ARHGAP18	3.11955e-28	-0.935307	0.322	0.725	5.10109e-24
HGF	3.37748e-28	1.16454	0.781	0.424	5.52285e-24
SEL1L	5.36701e-28	0.686178	0.552	0.181	8.77613e-24
GLRX	6.00653e-28	-0.980319	0.934	0.973	9.82187e-24
CD53	7.82801e-28	-0.633116	0.984	1	1.28004e-23
MYDGF	7.83817e-28	0.948073	0.995	0.977	1.2817e-23
LAP3	9.85827e-28	0.831556	0.956	0.799	1.61202e-23
ATP5MC3	1.02216e-27	-0.628004	0.995	0.999	1.67143e-23
ANXA2	3.27806e-27	-1.30092	0.765	0.865	5.36028e-23
DSTN	5.61916e-27	-0.85613	0.776	0.905	9.18845e-23
PRDX1	6.22241e-27	-0.69377	0.984	0.994	1.01749e-22
TMEM258	6.51854e-27	0.708418	0.995	0.97	1.06591e-22
PSME2	8.63521e-27	0.663909	1	0.991	1.41203e-22
TKT	1.05028e-26	-0.765101	0.781	0.941	1.71742e-22
HLA-A	1.44214e-26	0.672955	1	1	2.35818e-22
CD320	1.48629e-26	-0.691591	0.814	0.971	2.43038e-22
DDIT4	3.38265e-26	-1.35497	0.776	0.95	5.53131e-22
CFL1	5.22899e-26	-0.510964	0.995	1	8.55045e-22
SUB1	9.1784e-26	0.523263	1	1	1.50085e-21
PRDX2	1.13353e-25	-0.561355	0.995	0.999	1.85356e-21
CD74	1.79041e-25	-1.31147	1	0.999	2.92767e-21
TAGAP	4.7496e-25	0.698566	0.579	0.216	7.76655e-21
TYRP1	9.31537e-25	0.66797	0.508	0.171	1.52325e-20
ALKBH7	9.59684e-25	-0.636135	0.978	0.996	1.56928e-20
FKBP2	1.13723e-24	0.821638	0.82	0.537	1.85959e-20
TAPBP	1.1719e-24	0.720403	0.896	0.586	1.91629e-20
TSC22D3	1.58482e-24	-1.00545	0.967	0.999	2.59149e-20
TLE1	1.75475e-24	-0.826636	0.404	0.758	2.86937e-20
CNN2	1.95409e-24	-0.901418	0.53	0.794	3.19533e-20
COMTD1	2.1524e-24	-0.866244	0.481	0.773	3.51961e-20
KCNA3	2.34884e-24	0.592659	0.47	0.141	3.84083e-20
PSMA7	2.67518e-24	-0.589587	0.978	0.994	4.37446e-20
GAPDH	3.11021e-24	-0.486386	1	1	5.08582e-20
SPCS3	4.14352e-24	0.665841	0.973	0.862	6.77548e-20
CHMP5	7.01425e-24	0.692646	0.891	0.705	1.14697e-19
CTSF	7.08238e-24	0.836221	0.962	0.876	1.15811e-19
PPP1CA	7.35667e-24	-0.623967	0.874	0.961	1.20296e-19
SLAMF7	7.65718e-24	0.677631	0.607	0.242	1.2521e-19
INPP1	1.21534e-23	-0.773645	0.098	0.512	1.98733e-19
VASP	1.33159e-23	-0.801374	0.311	0.681	2.17741e-19
CMPK2	1.57897e-23	0.671547	0.492	0.167	2.58194e-19
CALM1	1.87153e-23	-0.696319	0.847	0.953	3.06033e-19
LGALS9	2.41691e-23	0.681335	0.492	0.167	3.95214e-19
MIF	2.89104e-23	-0.367896	1	1	4.72742e-19
FXYD5	3.0202e-23	0.688503	1	0.983	4.93862e-19
WASF2	3.59039e-23	-0.771348	0.29	0.675	5.87101e-19
PPIB	4.48874e-23	0.515197	1	1	7.33998e-19
HACD3	5.80582e-23	-0.664064	0.82	0.944	9.49367e-19
FCGRT	1.34333e-22	0.717351	0.88	0.606	2.19661e-18
HNRNPA2B1	1.96705e-22	-0.480623	1	1	3.21653e-18
PDIA3	2.01337e-22	0.889036	0.847	0.537	3.29227e-18
STAT1	2.49719e-22	0.877429	0.694	0.374	4.08341e-18
SH3BGRL3	3.30534e-22	-0.593247	0.956	0.986	5.40488e-18
ATP6V0B	3.52336e-22	-0.562971	0.934	0.981	5.7614e-18
TUBB4B	6.11014e-22	-0.572208	0.913	0.968	9.99129e-18
YWHAQ	7.18497e-22	-0.646001	0.858	0.937	1.17489e-17
OAS2	7.93465e-22	0.727413	0.579	0.263	1.29747e-17
ARHGDIB	8.84244e-22	-0.561367	0.962	0.994	1.44592e-17
HEXB	1.13696e-21	0.754599	0.891	0.718	1.85916e-17
RPL38	1.16874e-21	0.561042	0.995	0.981	1.91112e-17
MDH1	2.06528e-21	-0.731849	0.874	0.944	3.37714e-17
SRP14	2.17864e-21	-0.382745	1	1	3.56251e-17
FCRLA	2.64218e-21	0.985031	0.727	0.42	4.32049e-17
CCNQ	3.47054e-21	-0.739188	0.169	0.545	5.67503e-17
GLUL	4.37232e-21	-0.789032	0.454	0.755	7.14962e-17
SYNGR2	4.91393e-21	-0.613147	0.896	0.953	8.03525e-17
EIF2AK2	4.95421e-21	0.689757	0.705	0.384	8.10113e-17
CHCHD2	5.64063e-21	-0.452694	0.989	0.997	9.22355e-17
CD151	6.56244e-21	-0.754636	0.311	0.665	1.07309e-16
SQSTM1	7.12374e-21	-0.612864	0.913	0.977	1.16487e-16
HSP90AB1	7.13307e-21	-0.537832	1	0.999	1.1664e-16
NME2	1.31879e-20	-0.34247	1	1	2.15648e-16
ATP6V0C	1.84331e-20	-0.48431	0.951	0.996	3.01418e-16
CREB3L2	1.8584e-20	-0.682437	0.918	0.954	3.03885e-16
MRPL41	2.26217e-20	-0.523337	0.978	0.997	3.69909e-16
PIGT	2.90524e-20	0.749861	0.913	0.691	4.75065e-16
SESN1	3.51902e-20	-0.665703	0.093	0.466	5.75431e-16
ZBP1	3.91349e-20	0.633293	0.858	0.56	6.39934e-16
VDAC1	5.31405e-20	-0.574402	0.885	0.953	8.68953e-16
AKAP14	5.61418e-20	-0.640583	0.033	0.387	9.18031e-16
CCDC144A	5.93647e-20	0.472043	0.268	0.047	9.70732e-16
ARHGEF3	6.09418e-20	-0.772096	0.262	0.616	9.96521e-16
CHID1	6.27006e-20	0.532916	1	0.935	1.02528e-15
CCR1	7.53357e-20	0.627179	0.366	0.104	1.23189e-15
PDIA4	8.97875e-20	0.679165	0.891	0.626	1.4682e-15
ATP5MC1	9.36854e-20	-0.537701	0.94	0.984	1.53194e-15
RPS29	1.56629e-19	0.550949	0.989	0.983	2.56121e-15
NUCB2	2.15651e-19	0.666201	0.934	0.768	3.52633e-15
SPCS2	2.82956e-19	0.423072	1	1	4.62689e-15
SEC11A	5.02456e-19	-0.537157	0.891	0.983	8.21616e-15
CTSS	6.06603e-19	0.629345	0.923	0.776	9.91918e-15
SOD1	7.09531e-19	-0.48954	0.995	0.999	1.16023e-14
REX1BD	8.01321e-19	-0.521268	0.923	0.99	1.31032e-14
TNFRSF17	9.42018e-19	0.597727	0.967	0.79	1.54039e-14
MC4R	9.47577e-19	0.693296	0.525	0.22	1.54948e-14
ICAM2	1.0345e-18	0.641776	0.792	0.506	1.69162e-14
C21orf62	1.30116e-18	-0.59313	0.093	0.446	2.12766e-14
HINT1	1.51722e-18	-0.387118	1	1	2.48096e-14
NEAT1	1.56637e-18	-0.951523	0.803	0.908	2.56134e-14
GPR160	1.72663e-18	0.52527	0.82	0.515	2.82339e-14
ARPC1B	1.85498e-18	-0.627256	0.76	0.878	3.03326e-14
RPL34	2.41029e-18	0.434036	1	1	3.9413e-14
RPLP2	2.83356e-18	0.304618	1	1	4.63344e-14
RPL36	3.00332e-18	0.349168	1	1	4.91103e-14
DDOST	3.18979e-18	0.570768	0.984	0.924	5.21595e-14
TIPARP	3.52203e-18	-1.18957	0.393	0.669	5.75922e-14
SDF2L1	5.20651e-18	0.695069	0.945	0.862	8.51368e-14
RPS28	6.35616e-18	0.355305	1	1	1.03936e-13
PNPLA2	6.69639e-18	-0.688991	0.612	0.819	1.09499e-13
OASL	7.69594e-18	0.346083	0.257	0.05	1.25844e-13
SLC25A4	8.98258e-18	-0.700122	0.541	0.765	1.46883e-13
MTDH	9.61907e-18	0.626175	0.978	0.918	1.57291e-13
LAMTOR1	9.88666e-18	-0.518734	0.869	0.947	1.61667e-13
TENT5C	1.12662e-17	0.635244	0.934	0.824	1.84226e-13
TNFRSF13B	1.14885e-17	0.59989	0.781	0.504	1.87861e-13
EDF1	1.35327e-17	-0.407065	0.978	0.999	2.21287e-13
FUS	1.43186e-17	-0.542182	0.803	0.945	2.34138e-13
EMD	1.62485e-17	-0.465965	0.929	0.981	2.65695e-13
PALM2-AKAP2	1.73482e-17	0.65461	0.918	0.747	2.83677e-13
HMGB3	2.45599e-17	-0.684731	0.377	0.712	4.01603e-13
TMED10	2.8721e-17	0.577418	0.874	0.675	4.69645e-13
GRAMD2B	3.77228e-17	-0.692938	0.273	0.593	6.16844e-13
UQCRFS1	4.23713e-17	-0.499897	0.945	0.984	6.92856e-13
PLSCR1	4.38199e-17	0.626865	0.65	0.37	7.16542e-13
PIK3IP1	5.45461e-17	-0.537021	0.033	0.348	8.91938e-13
CD79B	5.69284e-17	-0.628232	0.585	0.794	9.30893e-13
PSMB1	5.98874e-17	-0.46762	0.984	0.99	9.79279e-13
IFI44L	6.89321e-17	0.734107	0.481	0.206	1.12718e-12
FAM162A	6.91867e-17	-0.51631	0.891	0.94	1.13134e-12
NDUFB10	9.68385e-17	-0.50151	0.929	0.971	1.5835e-12
UBXN1	9.99081e-17	-0.554457	0.776	0.898	1.6337e-12
CCR10	1.01657e-16	0.604093	0.415	0.151	1.6623e-12
ITGB7	1.39667e-16	0.595827	0.639	0.337	2.28383e-12
ATF5	1.84683e-16	0.998361	0.88	0.741	3.01993e-12
MT-ND4	2.36828e-16	-0.52454	1	0.999	3.87262e-12
ERLEC1	3.26475e-16	0.610258	0.94	0.78	5.33851e-12
MZB1	3.31909e-16	0.59753	1	1	5.42737e-12
NPM1	3.37145e-16	-0.361415	1	1	5.51299e-12
BMP6	3.64142e-16	0.506827	0.475	0.196	5.95444e-12
ARF5	5.21662e-16	-0.548845	0.525	0.793	8.53022e-12
SLC2A5	5.59719e-16	0.432529	0.377	0.125	9.15253e-12
TRIM69	5.97457e-16	0.577246	0.705	0.45	9.76962e-12
JAK1	7.14169e-16	-0.58031	0.639	0.816	1.16781e-11
HIST1H2BK	7.56056e-16	-0.66527	0.716	0.871	1.2363e-11
FMO5	7.74254e-16	-0.625028	0.033	0.328	1.26606e-11
IFNAR2	8.40864e-16	0.565398	0.874	0.668	1.37498e-11
PKM	1.09737e-15	-0.518009	0.984	0.997	1.79443e-11
AUP1	1.22215e-15	-0.497302	0.831	0.928	1.99846e-11
KRAS	1.24081e-15	-0.602712	0.541	0.778	2.02897e-11
USP18	1.60986e-15	0.4143	0.339	0.108	2.63244e-11
EEF1A1	1.65579e-15	0.344158	1	1	2.70755e-11
PSMD6	1.75531e-15	-0.554254	0.781	0.876	2.87028e-11
WDR83OS	2.16994e-15	-0.435479	0.967	0.993	3.54828e-11
CSK	2.23055e-15	-0.583143	0.437	0.711	3.6474e-11
MRPL3	2.34307e-15	-0.527973	0.743	0.865	3.83139e-11
RASD1	2.63685e-15	-0.961737	0.022	0.306	4.31178e-11
ENO1	2.70601e-15	-0.459998	0.869	0.94	4.42487e-11
MRPS34	2.73223e-15	-0.530598	0.727	0.879	4.46775e-11
DPP7	2.79503e-15	0.456765	1	0.991	4.57043e-11
LDHB	3.01556e-15	-0.444315	1	0.997	4.93105e-11
ALOX5	3.21367e-15	0.458349	0.41	0.157	5.255e-11
PLAAT4	3.23965e-15	0.531572	0.437	0.183	5.29747e-11
HM13	3.24077e-15	0.530656	0.978	0.894	5.29931e-11
CYBA	3.25897e-15	0.380478	1	1	5.32907e-11
ERP29	4.18988e-15	0.545195	0.967	0.957	6.85129e-11
CLTA	4.67351e-15	-0.468721	0.852	0.935	7.64212e-11
HERC5	4.99758e-15	0.682136	0.765	0.544	8.17205e-11
MRPL4	5.19759e-15	-0.493735	0.842	0.919	8.4991e-11
METTL7A	6.43267e-15	-0.621448	0.787	0.868	1.05187e-10
TMSB10	6.81682e-15	-0.413191	1	1	1.11469e-10
SLC7A11	6.99372e-15	-0.679693	0.164	0.479	1.14361e-10
NDUFA11	8.28312e-15	-0.331808	1	1	1.35446e-10
MANF	9.07068e-15	0.632388	0.858	0.709	1.48324e-10
TCN2	9.4369e-15	-0.602649	0.109	0.407	1.54312e-10
MRPS24	9.99863e-15	-0.465936	0.956	0.986	1.63498e-10
FKBP11	1.0827e-14	0.626597	0.978	0.981	1.77044e-10
HLA-DOB	1.24612e-14	0.725052	0.787	0.624	2.03765e-10
AC004687.1	1.24839e-14	0.500384	0.333	0.109	2.04136e-10
COX5B	1.49021e-14	-0.358107	1	1	2.4368e-10
LYPD6B	1.75073e-14	-0.561075	0.443	0.708	2.8628e-10
SOCS3	2.65061e-14	0.830258	0.29	0.086	4.33427e-10
DANCR	2.82317e-14	-0.474318	0.978	0.987	4.61645e-10
HSPA13	2.8668e-14	0.483464	0.503	0.237	4.68779e-10
PHGDH	3.61437e-14	0.616884	0.678	0.42	5.91021e-10
SIT1	4.05238e-14	-0.613173	0.443	0.698	6.62646e-10
NDUFAB1	4.12697e-14	-0.417022	0.962	0.987	6.74842e-10
ATP1B1	4.19356e-14	-0.561723	0.257	0.558	6.8573e-10
AP2S1	5.8378e-14	-0.468733	0.825	0.928	9.54597e-10
TAPBPL	6.72368e-14	0.597595	0.661	0.43	1.09946e-09
MALAT1	7.90223e-14	-0.588926	1	1	1.29217e-09
BLVRB	8.99644e-14	-0.619725	0.552	0.755	1.4711e-09
EIF4A1	9.35402e-14	-0.408864	0.984	0.996	1.52957e-09
BTG1	9.63663e-14	-0.636307	0.863	0.915	1.57578e-09
MCRIP2	1.00244e-13	-0.524441	0.546	0.753	1.63918e-09
USP30-AS1	1.14294e-13	0.34581	0.311	0.101	1.86894e-09
NDUFS8	1.50032e-13	-0.367749	0.984	0.996	2.45332e-09
TMEM59	1.82307e-13	0.437155	1	0.991	2.98109e-09
UBA7	1.94783e-13	0.411616	0.366	0.14	3.18509e-09
CCDC107	1.96684e-13	-0.493639	0.77	0.84	3.21617e-09
GGH	2.33519e-13	0.625738	0.372	0.15	3.8185e-09
IFI27L2	2.44069e-13	0.471851	0.536	0.275	3.99101e-09
EIF3K	2.55396e-13	-0.313641	1	0.999	4.17624e-09
PLP2	2.9221e-13	-0.490707	0.847	0.95	4.77821e-09
XAF1	3.11787e-13	0.651827	0.858	0.714	5.09834e-09
MT-CO3	3.4728e-13	-0.450719	1	1	5.67873e-09
C5orf56	3.62348e-13	0.490726	0.552	0.292	5.92512e-09
SDHD	3.99977e-13	-0.444815	0.836	0.906	6.54042e-09
MICOS10	4.06722e-13	-0.462292	0.88	0.958	6.65071e-09
MAP1LC3B	4.32247e-13	-0.494953	0.814	0.914	7.0681e-09
METTL26	4.36783e-13	-0.482766	0.699	0.863	7.14228e-09
CD27	5.03418e-13	-0.681236	0.268	0.547	8.2319e-09
TRAT1	5.10422e-13	0.572736	0.508	0.268	8.34642e-09
LPAR2	5.13101e-13	-0.520511	0.224	0.501	8.39023e-09
ERGIC3	5.87577e-13	0.475659	1	0.986	9.60806e-09
PSMA1	5.91208e-13	-0.45511	0.907	0.95	9.66744e-09
TSPO	6.77204e-13	-0.63953	0.23	0.504	1.10736e-08
PPM1G	6.89814e-13	-0.441979	0.727	0.849	1.12798e-08
IFT57	7.42599e-13	-0.538077	0.541	0.717	1.2143e-08
BISPR	7.96259e-13	0.385899	0.355	0.135	1.30204e-08
MOXD1	8.73232e-13	0.360385	0.317	0.111	1.42791e-08
ARL6IP5	8.77419e-13	-0.418536	0.88	0.938	1.43476e-08
BSG	1.68933e-12	0.421408	0.995	0.994	2.76239e-08
MINDY3	2.05344e-12	0.428129	0.497	0.25	3.35778e-08
SLC3A2	2.07211e-12	-0.445686	0.874	0.922	3.38832e-08
P4HB	2.15256e-12	0.441943	0.989	0.977	3.51987e-08
TRAM1	2.31478e-12	0.451014	0.847	0.627	3.78514e-08
SLC16A3	2.92105e-12	-0.50093	0.109	0.368	4.77649e-08
XRN1	2.93785e-12	0.478412	0.514	0.276	4.80397e-08
GPI	2.992e-12	-0.474355	0.907	0.911	4.89252e-08
KLF13	2.99863e-12	0.497488	0.842	0.606	4.90336e-08
CFAP298	3.62107e-12	-0.482817	0.689	0.853	5.92118e-08
IFIH1	3.6885e-12	0.488106	0.454	0.213	6.03144e-08
CIB1	4.12342e-12	-0.463709	0.809	0.892	6.74261e-08
C9orf16	4.54181e-12	-0.391968	0.973	0.991	7.42677e-08
SERBP1	4.70654e-12	-0.389954	0.913	0.95	7.69613e-08
RGS2	4.73986e-12	-0.990483	0.333	0.607	7.75061e-08
P2RX5	5.70121e-12	-0.640297	0.705	0.852	9.32262e-08
AC012368.1	5.82966e-12	0.384918	0.366	0.148	9.53266e-08
RHOA	5.92002e-12	-0.340183	1	1	9.68042e-08
TOB1	7.12214e-12	-0.570303	0.175	0.446	1.16461e-07
HLA-F	7.47317e-12	0.506758	0.831	0.731	1.22201e-07
EPSTI1	7.59475e-12	0.369811	0.372	0.157	1.24189e-07
NCOA7	8.56512e-12	-0.565608	0.404	0.643	1.40057e-07
RPL35A	8.74319e-12	0.281481	1	1	1.42969e-07
IFI44	9.70757e-12	0.538711	0.519	0.298	1.58738e-07
IRF1	1.01751e-11	0.857939	0.814	0.642	1.66384e-07
ANXA2R	1.0299e-11	1.1529	0.683	0.561	1.68409e-07
MXD4	1.07495e-11	-0.42616	0.104	0.361	1.75775e-07
FZD4	1.13773e-11	-0.515588	0.098	0.354	1.86041e-07
ARRDC1	1.15633e-11	-0.434549	0.126	0.391	1.89083e-07
PSMB3	1.30685e-11	-0.383809	0.956	0.977	2.13696e-07
FCGR2B	1.31997e-11	0.364983	0.885	0.635	2.15841e-07
SCAMP2	1.44086e-11	-0.403069	0.967	0.977	2.3561e-07
CLPP	1.46732e-11	-0.383557	0.869	0.924	2.39937e-07
GPRC5D	1.49655e-11	-0.437731	0.175	0.446	2.44716e-07
CARMIL1	1.54855e-11	-0.526875	0.328	0.586	2.53219e-07
PHB2	1.59751e-11	-0.396759	0.847	0.925	2.61225e-07
TPM4	1.62036e-11	-0.471523	0.962	0.967	2.64961e-07
TEX264	1.69617e-11	-0.371701	0.929	0.957	2.77359e-07
ISYNA1	1.70634e-11	-0.472228	0.153	0.413	2.7902e-07
AURKAIP1	1.76745e-11	-0.380867	0.918	0.958	2.89014e-07
MYL6	1.82763e-11	-0.351316	1	1	2.98855e-07
ATP10B	2.05684e-11	0.533194	0.552	0.344	3.36334e-07
NDUFA3	2.10429e-11	0.41327	0.978	0.942	3.44093e-07
BTF3	2.19265e-11	-0.263742	1	0.999	3.58542e-07
AC119396.1	2.31381e-11	-0.410506	0.027	0.25	3.78354e-07
AC064869.1	2.40066e-11	-0.579592	0.213	0.453	3.92556e-07
BTD	2.70144e-11	0.429474	0.667	0.412	4.41739e-07
PSMB2	2.88763e-11	-0.458417	0.852	0.915	4.72186e-07
CPNE5	3.04174e-11	0.504032	0.863	0.672	4.97386e-07
IFI27	3.07324e-11	0.897689	0.842	0.729	5.02536e-07
BDH1	3.25237e-11	-0.460375	0.262	0.525	5.31828e-07
DUSP1	3.27505e-11	-0.714846	0.842	0.919	5.35536e-07
FAM30A	3.37671e-11	0.50273	0.978	0.906	5.52159e-07
DNAJB9	3.49876e-11	0.557438	0.885	0.737	5.72118e-07
SLC25A3	3.76905e-11	-0.388003	0.858	0.944	6.16315e-07
AC243960.1	3.85233e-11	0.513055	0.923	0.732	6.29932e-07
EIF3F	3.89401e-11	-0.355899	0.956	0.991	6.36748e-07
RPS4X	4.69974e-11	0.279202	1	1	7.68501e-07
PSME1	4.79582e-11	0.300159	1	0.994	7.84213e-07
H2AFZ	4.85961e-11	-0.28913	0.962	0.991	7.94644e-07
ADAM15	5.40145e-11	-0.458931	0.148	0.403	8.83245e-07
COCH	5.7682e-11	0.431556	0.546	0.309	9.43216e-07
ME2	5.85567e-11	0.356207	0.339	0.138	9.5752e-07
MT-ND3	6.23316e-11	0.488689	0.995	0.932	1.01925e-06
KRTCAP2	6.25791e-11	0.33625	1	0.993	1.02329e-06
LSAMP	7.30448e-11	-0.572286	0.432	0.659	1.19443e-06
ICAM3	7.75165e-11	0.388752	1	0.99	1.26755e-06
MPC2	8.55253e-11	-0.455888	0.661	0.814	1.39851e-06
UAP1	8.93429e-11	0.547627	0.683	0.488	1.46094e-06
MARCKSL1	1.07523e-10	0.65656	0.541	0.344	1.75821e-06
RTN4	1.08033e-10	-0.403642	0.787	0.885	1.76655e-06
ANXA5	1.09805e-10	-0.377419	0.967	0.968	1.79553e-06
ACADVL	1.149e-10	-0.471267	0.803	0.875	1.87885e-06
HLA-E	1.1972e-10	0.456639	0.995	0.999	1.95766e-06
MCL1	1.20378e-10	0.549428	0.885	0.729	1.96842e-06
ARPC5	1.30886e-10	-0.502146	0.557	0.738	2.14025e-06
DKK1	1.32226e-10	0.778093	0.355	0.155	2.16216e-06
HSH2D	1.35252e-10	0.368556	0.699	0.442	2.21163e-06
GRINA	1.42959e-10	-0.455652	0.399	0.627	2.33767e-06
NME3	1.66837e-10	-0.432575	0.574	0.788	2.72811e-06
SAP30	1.77104e-10	-0.571524	0.12	0.348	2.89601e-06
CIAO2A	1.88827e-10	-0.376203	0.967	0.977	3.0877e-06
DCTPP1	1.90281e-10	-0.458121	0.47	0.679	3.11147e-06
CHAC2	2.09706e-10	0.326028	0.361	0.158	3.42911e-06
GCSAM	2.1388e-10	-0.547937	0.115	0.351	3.49737e-06
VCP	2.17191e-10	-0.409269	0.896	0.954	3.55151e-06
HNRNPA1	2.18341e-10	-0.292286	0.995	0.999	3.57031e-06
ZFP36	2.37106e-10	-0.772391	0.94	0.973	3.87716e-06
MMRN1	2.47383e-10	-0.486996	0.137	0.387	4.0452e-06
EAF2	2.50936e-10	0.414495	0.923	0.747	4.10331e-06
ADA2	2.6842e-10	0.385761	0.448	0.226	4.38921e-06
TMED9	2.72431e-10	-0.299479	0.989	0.999	4.45479e-06
CALM2	2.76578e-10	-0.266239	0.978	0.99	4.5226e-06
ARF3	2.84251e-10	-0.452684	0.284	0.532	4.64806e-06
ARL2	2.91187e-10	-0.42956	0.415	0.633	4.76148e-06
SPATS2	3.51771e-10	0.408566	0.847	0.64	5.75216e-06
MRPL12	4.11585e-10	-0.426381	0.634	0.797	6.73024e-06
GRN	4.27203e-10	0.389746	0.967	0.885	6.98562e-06
RHOB	4.32261e-10	-0.979253	0.798	0.847	7.06833e-06
NDUFA1	4.4456e-10	0.333657	1	0.994	7.26945e-06
C19orf53	4.45302e-10	-0.296021	0.984	0.994	7.28157e-06
HSPA8	4.90118e-10	-0.41886	0.995	1	8.01441e-06
CCT5	5.11801e-10	-0.438004	0.891	0.919	8.36897e-06
SELPLG	5.27503e-10	0.424382	0.519	0.296	8.62572e-06
SKP1	5.32905e-10	-0.296531	0.995	0.993	8.71406e-06
EHD4	5.54235e-10	0.432077	0.546	0.337	9.06285e-06
SEC13	5.83667e-10	-0.363575	0.973	0.99	9.54413e-06
RPL22	5.97039e-10	0.288624	1	1	9.76278e-06
PRDX4	6.01832e-10	0.371519	1	0.997	9.84116e-06
RELB	6.17081e-10	0.404407	0.426	0.212	1.00905e-05
MPC1	6.40585e-10	-0.438604	0.514	0.711	1.04748e-05
IRF4	6.9822e-10	0.445619	0.765	0.553	1.14173e-05
CLTB	7.4881e-10	-0.411831	0.754	0.852	1.22445e-05
JTB	8.12405e-10	-0.335609	0.967	0.991	1.32844e-05
DNAJB11	8.28484e-10	0.447354	0.885	0.77	1.35474e-05
UCP2	8.29403e-10	-0.529866	0.732	0.827	1.35624e-05
KIAA0040	8.65621e-10	0.391663	0.563	0.332	1.41546e-05
B4GALT1	9.47812e-10	-0.441681	0.142	0.377	1.54986e-05
TBCA	9.68866e-10	-0.314142	0.967	0.976	1.58429e-05
IMP3	9.79869e-10	-0.357394	0.896	0.957	1.60228e-05
PPA1	1.11038e-09	-0.379803	0.891	0.929	1.81569e-05
TUBA1C	1.1192e-09	-0.455144	0.601	0.748	1.83011e-05
RNF213	1.13971e-09	0.40774	0.475	0.258	1.86366e-05
LMTK3	1.19578e-09	0.251398	0.295	0.112	1.95534e-05
PSMD11	1.35236e-09	-0.449284	0.623	0.755	2.21138e-05
TOMM5	1.47278e-09	-0.332961	0.951	0.977	2.40828e-05
ATP5F1B	1.48044e-09	-0.336481	0.995	1	2.42081e-05
PLSCR3	1.50386e-09	-0.379769	0.098	0.322	2.45911e-05
MT-ATP8	1.61913e-09	-0.48958	0.41	0.633	2.6476e-05
SNRPN	1.7219e-09	0.41488	0.781	0.594	2.81566e-05
PRCP	1.73548e-09	0.448327	0.869	0.735	2.83785e-05
PSMB6	1.77046e-09	-0.344349	0.962	0.98	2.89506e-05
CAV1	1.93113e-09	0.41966	0.765	0.545	3.15779e-05
TRAPPC5	2.0145e-09	-0.284575	0.929	0.973	3.29411e-05
DUT	2.11505e-09	-0.343734	0.967	0.988	3.45853e-05
CCDC6	2.39827e-09	-0.410613	0.191	0.429	3.92165e-05
BLNK	2.4569e-09	0.328992	0.464	0.252	4.01752e-05
IDH2	2.53952e-09	0.484344	0.951	0.882	4.15263e-05
MYL12A	2.54391e-09	-0.356192	0.967	0.991	4.15981e-05
MRPL34	2.65015e-09	-0.389459	0.913	0.95	4.33352e-05
REXO2	2.71026e-09	-0.352245	0.934	0.965	4.43182e-05
EMP3	2.71915e-09	-0.638891	0.863	0.938	4.44636e-05
SCARB2	2.73615e-09	0.460387	0.536	0.341	4.47415e-05
SEMA4A	2.73786e-09	0.301261	0.355	0.164	4.47695e-05
H1FX	2.77255e-09	-0.484475	0.869	0.929	4.53368e-05
NUDT8	2.80109e-09	-0.41554	0.339	0.58	4.58034e-05
LY6E	2.82496e-09	0.509068	0.989	0.944	4.61938e-05
HSPE1	2.86674e-09	-0.346288	0.978	0.978	4.68769e-05
YBX1	2.99071e-09	-0.326966	0.973	0.993	4.89041e-05
H3F3A	3.10163e-09	-0.296279	1	1	5.07178e-05
RABAC1	3.10871e-09	-0.317211	0.984	0.997	5.08335e-05
ATP5PO	3.14798e-09	-0.278881	1	0.997	5.14758e-05
TOMM7	3.29199e-09	0.332975	0.995	0.988	5.38306e-05
SPON2	3.80419e-09	-0.355758	0.109	0.328	6.22061e-05
PSMB4	3.8246e-09	-0.403987	0.749	0.853	6.25398e-05
TUFM	3.88589e-09	-0.329148	0.951	0.984	6.35421e-05
SEC61A1	3.91425e-09	0.408699	0.836	0.665	6.40058e-05
ACTR3	4.03014e-09	-0.396759	0.825	0.889	6.59008e-05
CCT3	4.20526e-09	-0.389772	0.727	0.849	6.87644e-05
IFIT5	4.26473e-09	0.39831	0.404	0.21	6.97368e-05
SCAMP5	4.34663e-09	0.422478	0.699	0.494	7.10761e-05
RTL8C	4.53001e-09	-0.402461	0.448	0.663	7.40747e-05
LPIN1	4.5726e-09	-0.418609	0.268	0.498	7.47711e-05
ITGA4	4.8828e-09	0.416047	0.53	0.318	7.98436e-05
LY86	5.0578e-09	0.322307	0.306	0.132	8.27051e-05
YIF1A	5.31732e-09	-0.344457	0.902	0.944	8.69488e-05
COX17	5.54848e-09	0.347967	0.978	0.922	9.07287e-05
GPX4	5.84912e-09	-0.326609	0.978	0.993	9.56448e-05
NDUFV1	5.85942e-09	-0.324373	0.967	0.984	9.58133e-05
SELENOK	6.19933e-09	0.375464	0.967	0.895	0.000101371
PSMA6	6.517e-09	-0.336697	0.978	0.986	0.000106566
HIST1H4C	6.59546e-09	1.05993	0.863	0.714	0.000107849
RWDD1	6.75521e-09	-0.329923	0.907	0.948	0.000110461
TALDO1	7.09933e-09	-0.338116	0.973	0.963	0.000116088
EPHX1	7.2499e-09	0.395329	0.481	0.285	0.00011855
MT-CYB	7.29855e-09	-0.362796	1	1	0.000119346
DALRD3	7.49652e-09	-0.417309	0.251	0.469	0.000122583
EIF2S2	7.53798e-09	0.349539	0.847	0.646	0.000123261
YIF1B	7.53828e-09	-0.416851	0.563	0.709	0.000123266
CSNK2B	7.64076e-09	-0.310517	0.94	0.978	0.000124942
GOLIM4	7.67732e-09	-0.447427	0.23	0.45	0.000125539
TMEM243	7.80476e-09	-0.425686	0.88	0.919	0.000127623
SAMD9L	8.20333e-09	0.472872	0.552	0.37	0.000134141
APOL6	8.26053e-09	0.375183	0.503	0.296	0.000135076
APOL1	8.30459e-09	0.338532	0.399	0.207	0.000135797
CDK4	8.43161e-09	-0.388543	0.503	0.686	0.000137874
UCHL1	8.61492e-09	-0.424611	0.962	0.977	0.000140871
NAAA	8.93398e-09	-0.451931	0.552	0.735	0.000146088
PET100	9.02703e-09	0.350576	0.858	0.652	0.00014761
CISD2	9.54e-09	0.375135	0.694	0.518	0.000155998
PSMD14	9.6361e-09	-0.444926	0.503	0.686	0.000157569
MEI1	9.96424e-09	0.407958	0.913	0.767	0.000162935
PSENEN	1.0166e-08	-0.378648	0.863	0.892	0.000166234
DCTN3	1.04038e-08	-0.345065	0.891	0.95	0.000170123
LINC01480	1.07279e-08	0.34559	0.716	0.496	0.000175422
B3GAT3	1.07422e-08	-0.368732	0.803	0.863	0.000175657
CD48	1.07592e-08	0.433755	0.814	0.668	0.000175935
IFITM3	1.18962e-08	0.421483	0.82	0.66	0.000194527
RTP4	1.22309e-08	0.348759	0.355	0.176	0.000199999
FBXW5	1.24926e-08	-0.395845	0.497	0.675	0.000204279
EZR	1.34184e-08	-0.609974	0.601	0.732	0.000219418
BMF	1.40316e-08	-0.339573	0.126	0.342	0.000229444
PSMD8	1.43206e-08	-0.308797	0.984	0.991	0.000234171
TGFB1	1.43647e-08	-0.450042	0.437	0.614	0.000234892
HMOX2	1.46794e-08	-0.404727	0.53	0.701	0.000240038
PDK1	1.57344e-08	0.492755	0.546	0.358	0.000257288
NUDT22	1.6571e-08	-0.359334	0.77	0.859	0.000270968
PDLIM5	1.71259e-08	-0.458746	0.399	0.591	0.000280043
ZBTB20	1.8072e-08	-0.444743	0.486	0.681	0.000295514
GUK1	1.98863e-08	-0.303349	0.929	0.973	0.000325181
MT-ND5	2.2845e-08	-0.314713	0.995	1	0.000373562
ALDH1L2	2.31214e-08	0.311134	0.301	0.134	0.000378081
MRPS31	2.31378e-08	0.368221	0.443	0.256	0.000378349
SIVA1	2.51634e-08	-0.360111	0.437	0.643	0.000411473
UQCRC1	2.58173e-08	-0.342614	0.951	0.971	0.000422164
SSB	2.86531e-08	-0.365264	0.727	0.806	0.000468535
AGA	2.91348e-08	0.290795	0.415	0.213	0.000476412
MZT2B	2.93586e-08	0.387668	0.634	0.446	0.000480071
CELF2	3.02918e-08	-0.395694	0.366	0.56	0.000495331
SNHG29	3.11981e-08	-0.353076	0.88	0.973	0.000510152
FUT8	3.13155e-08	0.307708	0.372	0.188	0.000512071
AFF2	3.24871e-08	-0.386903	0.219	0.435	0.000531229
LGALS1	3.28358e-08	-0.437401	0.683	0.819	0.000536931
EPN1	3.33126e-08	-0.383984	0.667	0.764	0.000544727
TXNDC11	3.37527e-08	0.481868	0.574	0.404	0.000551924
NDUFS5	3.58562e-08	-0.263563	0.989	0.997	0.00058632
ETV6	3.78203e-08	0.279511	0.301	0.135	0.000618437
YWHAH	4.03518e-08	-0.443896	0.372	0.563	0.000659833
NOL4	4.1122e-08	0.300537	0.361	0.177	0.000672427
PRPSAP2	4.13188e-08	0.485271	0.421	0.236	0.000675646
SLC25A39	4.28658e-08	-0.367136	0.727	0.833	0.000700942
OFD1	4.30602e-08	-0.333761	0.158	0.373	0.00070412
PDE4B	4.86822e-08	0.525422	0.65	0.471	0.000796052
TUSC2	5.31422e-08	-0.34492	0.732	0.827	0.000868981
LY9	5.37491e-08	0.332381	0.721	0.511	0.000878905
GADD45GIP1	5.405e-08	-0.27677	0.984	0.987	0.000883826
RAN	5.53656e-08	-0.272967	0.989	0.986	0.000905339
CTSA	6.02247e-08	-0.292794	0.721	0.817	0.000984794
MSN	6.04014e-08	-0.499436	0.328	0.508	0.000987685
HAGHL	6.16336e-08	-0.3634	0.131	0.328	0.00100783
GABARAPL2	6.36467e-08	-0.342621	0.705	0.806	0.00104075
SLCO4A1	6.42249e-08	-0.415952	0.186	0.386	0.00105021
TTC14	6.78394e-08	-0.401958	0.372	0.565	0.00110931
VAMP8	6.85196e-08	-0.324138	0.749	0.842	0.00112043
SPCS1	6.87766e-08	0.259996	1	1	0.00112463
YWHAZ	7.41573e-08	-0.381702	0.656	0.75	0.00121262
NHP2	7.55971e-08	-0.288305	0.967	0.984	0.00123616
HCLS1	7.71436e-08	-0.326473	0.929	0.96	0.00126145
FERMT3	7.79019e-08	-0.411959	0.47	0.647	0.00127385
NME1	7.93577e-08	-0.292451	0.951	0.977	0.00129766
TXN	8.55907e-08	-0.263672	1	1	0.00139958
COA3	8.66581e-08	-0.359093	0.612	0.75	0.00141703
SMIM29	8.88996e-08	-0.354054	0.257	0.462	0.00145369
PSMD3	9.33934e-08	-0.382701	0.497	0.691	0.00152717
TPGS1	9.36367e-08	-0.355127	0.208	0.407	0.00153115
CD164	9.37554e-08	0.362061	0.918	0.78	0.00153309
MARS	1.01056e-07	0.336375	0.612	0.419	0.00165247
SURF2	1.01846e-07	-0.357075	0.311	0.525	0.00166539
HNRNPDL	1.03638e-07	-0.30798	0.945	0.973	0.00169469
OLA1	1.09698e-07	-0.331926	0.563	0.757	0.00179378
MERTK	1.11528e-07	-0.35157	0.186	0.394	0.00182371
SELENOM	1.12598e-07	-0.269698	0.989	0.988	0.0018412
BCL2	1.22029e-07	0.335118	0.355	0.184	0.00199542
ZNRD2	1.25817e-07	-0.302341	0.891	0.935	0.00205737
SP110	1.28739e-07	0.41354	0.634	0.456	0.00210514
MBD4	1.3083e-07	-0.367152	0.612	0.758	0.00213933
IFNGR2	1.38085e-07	-0.399135	0.667	0.75	0.00225796
MYH9	1.41582e-07	-0.470864	0.317	0.515	0.00231515
TMEM223	1.4665e-07	-0.38628	0.47	0.642	0.00239802
ANP32B	1.4698e-07	-0.264237	0.929	0.988	0.00240342
RANBP1	1.55934e-07	-0.348954	0.749	0.804	0.00254984
PSMG1	1.57644e-07	-0.362165	0.404	0.594	0.0025778
SERPINB6	1.58032e-07	-0.34177	0.262	0.475	0.00258414
KLHL24	1.61519e-07	-0.363673	0.268	0.473	0.00264116
PIGK	1.65665e-07	0.311488	0.486	0.299	0.00270895
UBE2I	1.79058e-07	-0.330681	0.765	0.827	0.00292796
DTX3L	1.79373e-07	0.259218	0.295	0.137	0.00293311
HIBCH	1.80448e-07	-0.390518	0.377	0.574	0.00295069
STUB1	1.83021e-07	-0.379515	0.481	0.637	0.00299277
APEX1	1.84516e-07	-0.329331	0.765	0.845	0.00301721
ITGA8	1.9637e-07	0.33343	0.552	0.354	0.00321104
RPL31	1.96447e-07	0.318448	1	0.993	0.0032123
LAGE3	2.01906e-07	-0.307025	0.825	0.863	0.00330157
BEX3	2.05195e-07	0.353674	0.344	0.184	0.00335534
MRPS6	2.08015e-07	-0.382879	0.607	0.751	0.00340146
SLC39A3	2.13211e-07	-0.340274	0.574	0.741	0.00348643
PNPT1	2.15152e-07	0.300819	0.366	0.196	0.00351817
CAP1	2.18024e-07	-0.351321	0.77	0.859	0.00356513
UBALD2	2.23774e-07	0.280859	0.279	0.128	0.00365916
CANX	2.25818e-07	0.370001	0.956	0.891	0.00369258
CCNH	2.26146e-07	-0.438884	0.35	0.538	0.00369795
BAD	2.30978e-07	-0.379947	0.552	0.692	0.00377696
TPM3	2.42016e-07	-0.332512	0.781	0.847	0.00395745
CCDC124	2.42577e-07	-0.342034	0.585	0.745	0.00396661
MORF4L1	2.45435e-07	-0.278733	0.962	0.968	0.00401335
TXNL1	2.47763e-07	-0.32446	0.82	0.84	0.00405142
PDCD5	2.47943e-07	-0.287384	0.902	0.942	0.00405436
SMPD1	2.49166e-07	-0.358927	0.585	0.712	0.00407436
ABHD14A	2.77821e-07	0.300853	0.76	0.574	0.00454293
LMAN1	2.93664e-07	0.400779	0.923	0.803	0.004802
HMGB2	2.95164e-07	-0.301191	0.53	0.694	0.00482651
LINC01781	3.10032e-07	0.421158	0.934	0.849	0.00506964
TNFRSF14	3.10593e-07	0.314278	0.65	0.437	0.00507882
POP5	3.1207e-07	-0.346005	0.525	0.675	0.00510298
ROMO1	3.31814e-07	0.298192	0.967	0.914	0.00542582
STK17B	3.32092e-07	0.290282	0.388	0.212	0.00543037
PA2G4	3.33915e-07	-0.327985	0.82	0.862	0.00546018
ACAP2	3.33989e-07	-0.375467	0.497	0.665	0.00546139
PSMC4	3.39407e-07	-0.355774	0.836	0.852	0.00554999
NDUFA6	3.42849e-07	-0.260079	1	0.999	0.00560626
PSMC5	3.46245e-07	-0.330968	0.858	0.894	0.0056618
RAB5C	3.51266e-07	-0.353795	0.557	0.694	0.00574391
TMEM19	3.54268e-07	0.311228	0.579	0.38	0.00579299
LSM7	3.54342e-07	-0.298972	0.902	0.942	0.00579419
PSMB5	3.64684e-07	-0.33854	0.798	0.85	0.00596332
PARP1	3.68671e-07	-0.334079	0.776	0.852	0.0060285
SMC4	3.72048e-07	-0.472735	0.235	0.439	0.00608373
TMED3	3.78571e-07	-0.348174	0.77	0.862	0.00619039
INSR	3.82222e-07	-0.323115	0.158	0.342	0.00625009
PGK1	3.90449e-07	-0.266209	0.995	1	0.00638462
ILF3	3.99967e-07	-0.383697	0.803	0.852	0.00654026
MAGOH	4.02369e-07	-0.343479	0.579	0.729	0.00657954
TIMMDC1	4.14134e-07	-0.355247	0.361	0.553	0.00677192
CLIC1	4.31749e-07	-0.280828	1	0.999	0.00705996
PEX16	4.34988e-07	-0.381396	0.508	0.663	0.00711292
AC012645.3	4.39911e-07	-0.385296	0.344	0.535	0.00719343
NOSIP	4.41867e-07	-0.326114	0.798	0.856	0.00722542
MTCH1	4.4546e-07	-0.337214	0.355	0.554	0.00728417
CALR	4.50312e-07	0.366781	0.995	0.993	0.00736349
AP1S2	4.63693e-07	-0.380861	0.169	0.354	0.0075823
MDH2	4.65149e-07	-0.290003	0.902	0.918	0.00760611
SERTAD2	4.67542e-07	-0.323798	0.158	0.348	0.00764525
PCBP1	4.71677e-07	-0.29556	0.945	0.974	0.00771286
MTRNR2L12	4.71715e-07	0.571651	0.995	0.993	0.00771349
SPSB3	5.16908e-07	-0.346692	0.339	0.512	0.00845248
ARSK	5.25022e-07	-0.269444	0.098	0.279	0.00858516
CABIN1	5.29869e-07	-0.307792	0.115	0.288	0.00866442
OSTF1	5.48519e-07	-0.315221	0.71	0.817	0.00896938
TRPM4	5.49917e-07	0.385737	0.607	0.442	0.00899224
NR4A2	5.65377e-07	-0.691236	0.317	0.492	0.00924504
TFDP2	5.71803e-07	-0.349293	0.251	0.442	0.00935012
CAPZB	5.78664e-07	-0.325232	0.645	0.757	0.00946231
PTPN1	5.88189e-07	-0.456309	0.421	0.581	0.00961806
NGRN	6.42895e-07	-0.332667	0.607	0.708	0.0105126
IGFLR1	6.52255e-07	0.349714	0.623	0.453	0.0106657
TMUB1	6.5653e-07	-0.331897	0.53	0.676	0.0107356
STRBP	7.04286e-07	-0.346539	0.208	0.396	0.0115165
APH1A	7.10468e-07	-0.325008	0.661	0.758	0.0116176
PPP1R14B	7.12472e-07	-0.305748	0.186	0.384	0.0116503
NDUFC2	7.3076e-07	-0.26368	0.995	0.99	0.0119494
PSMB9	7.32896e-07	0.314893	0.995	0.987	0.0119843
CASP10	7.36241e-07	0.299707	0.361	0.197	0.012039
IFITM2	7.43269e-07	0.342389	0.678	0.514	0.0121539
TRIM21	7.44439e-07	0.262485	0.366	0.199	0.0121731
KLF9	7.66641e-07	-0.333059	0.148	0.327	0.0125361
NDUFS3	7.96522e-07	-0.299062	0.847	0.908	0.0130247
RHOBTB3	8.22041e-07	-0.268564	0.104	0.279	0.013442
CDC37	8.25763e-07	-0.29603	0.896	0.94	0.0135029
MT-CO1	8.29503e-07	-0.284448	1	1	0.013564
ST13	8.51662e-07	-0.301493	0.858	0.883	0.0139264
COQ4	8.52328e-07	-0.370373	0.481	0.629	0.0139373
ARPC4	8.60729e-07	-0.321445	0.705	0.797	0.0140746
TACR1	8.83928e-07	-0.321297	0.109	0.283	0.014454
TMBIM4	8.88286e-07	-0.270925	0.913	0.973	0.0145253
GPX7	8.88324e-07	-0.347999	0.514	0.681	0.0145259
EDEM2	9.65067e-07	0.301846	0.541	0.357	0.0157808
DNAJC4	9.96892e-07	0.335422	0.902	0.761	0.0163012
LDLRAP1	1.02484e-06	-0.30789	0.219	0.407	0.0167581
CYB5R3	1.06194e-06	-0.363139	0.563	0.712	0.0173649
PNKD	1.09291e-06	-0.332482	0.585	0.728	0.0178712
DRAP1	1.09834e-06	0.283969	0.995	0.997	0.01796
STIM1	1.11163e-06	-0.281731	0.153	0.334	0.0181773
CD59	1.11499e-06	0.332685	0.956	0.942	0.0182322
NAPA	1.11805e-06	0.326817	0.945	0.862	0.0182823
CISD1	1.12528e-06	-0.367707	0.481	0.63	0.0184006
TRIM47	1.14285e-06	-0.321425	0.202	0.388	0.0186879
HNRNPAB	1.16402e-06	-0.308713	0.623	0.751	0.019034
UFD1	1.1655e-06	-0.337487	0.77	0.855	0.0190583
OXA1L	1.17681e-06	-0.325733	0.689	0.781	0.0192433
SSBP2	1.19406e-06	-0.313357	0.23	0.422	0.0195252
SEC61G	1.23654e-06	0.333571	0.934	0.858	0.02022
AIFM2	1.36143e-06	-0.360549	0.235	0.41	0.0222622
STX10	1.36708e-06	-0.304941	0.295	0.491	0.0223545
NKAP	1.4018e-06	-0.380982	0.546	0.678	0.0229223
REEP5	1.4096e-06	-0.301612	0.896	0.961	0.0230498
TUBA1B	1.45894e-06	0.26765	0.94	0.987	0.0238565
NOP58	1.46018e-06	-0.332591	0.617	0.727	0.0238768
TMEM141	1.51792e-06	-0.349006	0.432	0.617	0.0248211
IRF9	1.58021e-06	0.347891	0.77	0.639	0.0258397
METTL15	1.58248e-06	-0.375178	0.219	0.394	0.0258767
SIL1	1.59567e-06	0.392224	0.831	0.722	0.0260923
ARID5B	1.5971e-06	-0.383338	0.426	0.613	0.0261158
BTLA	1.60118e-06	-0.397956	0.251	0.429	0.0261824
MED8	1.61736e-06	-0.3019	0.53	0.683	0.026447
OGFOD3	1.61842e-06	0.304164	0.738	0.591	0.0264644
CPEB4	1.63319e-06	0.38015	0.497	0.332	0.026706
CTHRC1	1.71986e-06	0.274578	0.306	0.158	0.0281232
ZNHIT1	1.72757e-06	-0.317245	0.738	0.791	0.0282493
MAGT1	1.78665e-06	-0.359308	0.486	0.643	0.0292152
PTOV1	1.84492e-06	-0.320471	0.415	0.603	0.0301681
MGAT2	1.88557e-06	0.352433	0.59	0.463	0.0308329
S100A4	1.90079e-06	-0.587859	0.213	0.396	0.0310818
HSPD1	1.90451e-06	-0.265987	0.973	0.963	0.0311425
SEPTIN6	2.04864e-06	0.295292	0.902	0.81	0.0334993
SHISAL2A	2.0851e-06	-0.34527	0.301	0.479	0.0340955
TAF15	2.14985e-06	-0.324866	0.361	0.56	0.0351543
JUN	2.23554e-06	0.496711	0.945	0.84	0.0365556
TRIB1	2.25155e-06	0.518392	0.525	0.361	0.0368173
ATP5ME	2.37639e-06	0.328053	0.639	0.471	0.0388587
RNH1	2.54107e-06	-0.29764	0.831	0.882	0.0415516
ADAR	2.61225e-06	0.326401	0.65	0.483	0.0427156
PTGES2	2.6235e-06	-0.342053	0.454	0.626	0.0428995
SSR3	2.64058e-06	-0.27989	1	1	0.0431787
TGFBR2	2.77984e-06	-0.33712	0.262	0.436	0.045456
POLR2E	2.84126e-06	-0.275222	0.809	0.875	0.0464604
TCP1	2.84742e-06	-0.329562	0.514	0.675	0.046561
TARSL2	2.86327e-06	-0.391181	0.459	0.612	0.0468201
ANG	2.96553e-06	0.253733	0.399	0.232	0.0484924
AC027031.2	3.0078e-06	-0.360377	0.279	0.462	0.0491835
ENDOG	3.22332e-06	-0.294544	0.235	0.413	0.0527077
NSA2	3.24771e-06	-0.254692	0.896	0.941	0.0531066
SARAF	3.40198e-06	-0.27598	0.896	0.896	0.0556291
TECR	3.4216e-06	0.294956	0.984	0.984	0.05595
SRA1	3.51317e-06	-0.265242	0.836	0.872	0.0574473
DNMT1	3.55404e-06	-0.290593	0.366	0.557	0.0581157
CLN6	3.57243e-06	0.354119	0.803	0.671	0.0584163
SCPEP1	3.62877e-06	0.295766	0.448	0.292	0.0593376
GNPDA1	3.63769e-06	-0.299553	0.186	0.351	0.0594836
STIP1	3.64292e-06	-0.342482	0.497	0.652	0.0595691
PSMA4	3.68509e-06	-0.309096	0.94	0.935	0.0602586
TMEM25	3.69576e-06	-0.275917	0.208	0.388	0.060433
RRAGA	3.85293e-06	-0.303044	0.492	0.658	0.0630031
MRPL33	3.91388e-06	0.308671	0.585	0.427	0.0639998
RRBP1	4.00736e-06	0.382354	0.923	0.863	0.0655284
SNHG16	4.05392e-06	-0.323463	0.514	0.646	0.0662896
H2AFY	4.21653e-06	-0.333918	0.563	0.699	0.0689487
CCN2	4.33567e-06	1.18286	0.475	0.351	0.0708969
MRPS12	4.40227e-06	-0.271515	0.787	0.852	0.071986
PIM2	4.53006e-06	0.578109	0.486	0.335	0.0740755
TMEM256	4.6203e-06	-0.326237	0.71	0.809	0.0755512
ELOVL1	4.63828e-06	-0.321759	0.426	0.603	0.0758451
SUCLG1	4.67387e-06	-0.301203	0.596	0.738	0.0764272
MYL12B	4.7039e-06	-0.281126	0.918	0.958	0.0769182
SULF2	4.76482e-06	0.291028	0.399	0.236	0.0779143
ABTB1	4.87316e-06	-0.304154	0.355	0.529	0.0796859
SNRPD1	4.90948e-06	-0.254038	0.809	0.881	0.0802798
MT-ND1	5.08032e-06	-0.271448	1	0.999	0.0830734
SSNA1	5.12014e-06	-0.304161	0.842	0.879	0.0837245
PHF1	5.17173e-06	-0.302517	0.339	0.521	0.0845681
CYTIP	5.45116e-06	-0.29067	0.923	0.951	0.0891374
MRPL28	5.58044e-06	-0.330929	0.399	0.554	0.0912514
HNRNPM	5.96025e-06	-0.311484	0.77	0.843	0.097462
TBCB	6.04755e-06	-0.317883	0.47	0.629	0.0988895
MFSD10	6.11757e-06	-0.300251	0.235	0.413	0.100034
MRPS2	6.26601e-06	-0.32693	0.514	0.65	0.102462
SNRPA1	6.26644e-06	-0.294178	0.339	0.517	0.102469
PLEKHJ1	6.32347e-06	-0.356581	0.432	0.576	0.103401
CLPTM1L	6.37315e-06	0.279711	0.388	0.229	0.104214
ELAVL1	6.38915e-06	-0.29583	0.437	0.607	0.104475
RHOG	6.43919e-06	-0.328089	0.563	0.682	0.105294
GGNBP2	6.48299e-06	-0.29137	0.268	0.45	0.10601
LAMP2	6.51982e-06	0.273093	0.787	0.623	0.106612
VDAC2	6.59954e-06	-0.288266	0.907	0.924	0.107916
SNAPC2	6.615e-06	-0.263371	0.213	0.393	0.108168
NAP1L1	6.66253e-06	-0.314734	0.689	0.791	0.108946
CCT6A	6.68262e-06	-0.310879	0.579	0.711	0.109274
SRPRB	6.94736e-06	-0.250154	0.907	0.941	0.113603
ITGB1BP1	6.966e-06	-0.304627	0.251	0.42	0.113908
PRMT2	6.97738e-06	-0.30357	0.268	0.437	0.114094
TCTN1	7.24948e-06	0.269998	0.262	0.135	0.118544
GNL1	7.32005e-06	-0.281875	0.257	0.437	0.119697
NUDT16L1	7.42756e-06	-0.288178	0.24	0.416	0.121455
PMM1	7.43107e-06	-0.288685	0.213	0.384	0.121513
SLC25A1	7.57938e-06	-0.267293	0.273	0.456	0.123938
ETHE1	7.66913e-06	-0.303913	0.426	0.583	0.125406
HSD17B10	8.35527e-06	-0.313758	0.596	0.698	0.136625
TMEM38A	8.46798e-06	-0.267476	0.126	0.283	0.138468
TNFAIP8	8.55202e-06	0.332993	0.623	0.481	0.139843
TMEM9B	8.62192e-06	-0.313263	0.601	0.701	0.140986
ST3GAL6	8.6312e-06	0.367493	0.65	0.528	0.141137
NT5C3A	8.68942e-06	0.334544	0.492	0.345	0.142089
COMMD4	8.83522e-06	-0.281731	0.672	0.806	0.144474
MED16	8.84001e-06	-0.317611	0.344	0.508	0.144552
SH3BP5	8.9061e-06	-0.34492	0.47	0.609	0.145633
WARS	9.03434e-06	0.340207	0.317	0.18	0.14773
TPP1	9.09293e-06	0.28243	0.459	0.305	0.148688
ZMAT2	9.12899e-06	-0.2646	0.574	0.731	0.149277
SOCS2	9.14146e-06	-0.396759	0.372	0.528	0.149481
MAP2K1	9.16264e-06	-0.296808	0.257	0.436	0.149827
EIF3I	9.27976e-06	-0.267755	0.836	0.866	0.151743
SLC7A5	9.32818e-06	-0.303649	0.219	0.394	0.152534
HCFC1R1	9.77351e-06	-0.309481	0.415	0.58	0.159816
DYNLT1	9.79069e-06	0.317487	0.437	0.295	0.160097
NCSTN	9.82032e-06	0.288963	0.41	0.26	0.160582
TSEN34	9.89971e-06	-0.294539	0.344	0.519	0.16188
TAP1	1.01576e-05	0.3284	0.94	0.914	0.166097
GFER	1.06108e-05	-0.313618	0.306	0.463	0.173507
MT-ND2	1.06614e-05	-0.30186	0.984	0.996	0.174335
DHX29	1.07057e-05	-0.311146	0.448	0.603	0.175059
SCAMP3	1.0745e-05	-0.298293	0.667	0.771	0.175702
MTCH2	1.08418e-05	-0.333178	0.563	0.668	0.177285
MOCS2	1.09298e-05	-0.278012	0.251	0.423	0.178724
CRACR2B	1.09333e-05	-0.290815	0.328	0.512	0.178781
TMX1	1.0944e-05	0.285474	0.776	0.656	0.178957
PSMB7	1.10412e-05	-0.302553	0.88	0.904	0.180545
TMED5	1.11128e-05	0.298703	0.705	0.55	0.181716
NENF	1.11813e-05	0.327297	0.683	0.548	0.182836
TIFA	1.122e-05	0.302695	0.47	0.308	0.18347
CARS	1.15351e-05	0.270565	0.53	0.355	0.188621
SF3B5	1.16868e-05	-0.271343	0.82	0.836	0.191103
GAS6	1.18566e-05	0.300909	0.519	0.377	0.193878
GNAI2	1.18593e-05	-0.357177	0.475	0.603	0.193924
AKAP13	1.20683e-05	-0.386246	0.437	0.564	0.197341
GSK3B	1.20753e-05	-0.269361	0.246	0.42	0.197455
FAM98C	1.20979e-05	-0.265773	0.148	0.304	0.197826
PRPSAP1	1.2121e-05	-0.297223	0.262	0.424	0.198203
C12orf57	1.21649e-05	0.303109	0.945	0.875	0.198921
PSMD7	1.22887e-05	-0.349582	0.623	0.721	0.200944
CYB5R1	1.23596e-05	-0.30144	0.268	0.435	0.202104
NRBP1	1.24352e-05	-0.283447	0.224	0.391	0.203341
SPRYD3	1.26938e-05	-0.277501	0.257	0.424	0.20757
CDC42SE2	1.30411e-05	-0.330903	0.29	0.45	0.213248
SNRPB	1.33505e-05	-0.281079	0.781	0.836	0.218307
ICAM1	1.33932e-05	0.374224	0.404	0.258	0.219006
GMPR	1.34697e-05	0.286348	0.525	0.377	0.220256
NME4	1.38612e-05	-0.310082	0.601	0.698	0.226658
SSR1	1.39084e-05	0.301674	0.683	0.555	0.227431
RCSD1	1.4096e-05	-0.34527	0.301	0.453	0.230498
SMARCA4	1.41028e-05	-0.31187	0.262	0.417	0.230609
FAM210A	1.41848e-05	-0.251776	0.12	0.268	0.23195
AAMP	1.45573e-05	-0.298168	0.546	0.659	0.238042
PPIF	1.50586e-05	-0.317113	0.393	0.55	0.246239
OTUB1	1.54829e-05	-0.287763	0.809	0.839	0.253176
PDK2	1.5546e-05	-0.259468	0.333	0.502	0.254207
ATRAID	1.6267e-05	0.300678	0.913	0.885	0.265998
SLC25A11	1.6283e-05	-0.302761	0.339	0.491	0.26626
GLRX2	1.74849e-05	-0.291677	0.268	0.427	0.285914
SPINT1	1.77927e-05	-0.264101	0.148	0.304	0.290947
AIFM1	1.80312e-05	-0.282537	0.35	0.517	0.294846
CD2BP2	1.80429e-05	-0.317615	0.415	0.56	0.295037
RPS10	1.8227e-05	0.262478	0.366	0.222	0.298048
RHOH	1.89054e-05	-0.336711	0.71	0.78	0.309142
PRR13	1.90847e-05	-0.26401	0.869	0.888	0.312074
PCMT1	1.98944e-05	-0.306116	0.541	0.668	0.325313
EGR1	2.02343e-05	0.990663	0.415	0.288	0.330871
C15orf40	2.06729e-05	-0.273664	0.344	0.514	0.338043
TMOD3	2.09007e-05	-0.296812	0.279	0.449	0.341768
UVRAG	2.09566e-05	-0.323049	0.317	0.475	0.342682
DPM2	2.13085e-05	-0.304247	0.519	0.643	0.348436
HIST1H2BJ	2.14266e-05	-0.373593	0.404	0.553	0.350368
SNX1	2.15161e-05	-0.313331	0.454	0.584	0.351831
MALSU1	2.15278e-05	-0.310333	0.47	0.613	0.352023
SPINT1-AS1	2.2062e-05	-0.261493	0.142	0.296	0.360758
AP1S1	2.23258e-05	-0.272846	0.257	0.42	0.365071
UBXN4	2.31275e-05	-0.2608	0.885	0.929	0.378181
TIMM50	2.32449e-05	-0.31187	0.443	0.587	0.3801
RASSF6	2.32515e-05	0.321044	0.486	0.341	0.380209
PARP9	2.37082e-05	0.339091	0.628	0.535	0.387677
MRPS26	2.38149e-05	-0.310745	0.514	0.62	0.389421
GADD45A	2.38851e-05	-0.363969	0.612	0.764	0.39057
ATP6AP1	2.39749e-05	0.359691	0.94	0.924	0.392037
EEF1AKMT4	2.55726e-05	-0.27444	0.459	0.606	0.418162
FAR2	2.61616e-05	-0.297223	0.262	0.432	0.427794
CMTM6	2.6598e-05	-0.315508	0.29	0.443	0.43493
RBMS1	2.77612e-05	-0.26294	0.169	0.321	0.453951
CNPPD1	2.7935e-05	-0.276238	0.372	0.529	0.456793
RPP21	2.82774e-05	-0.270035	0.585	0.705	0.462392
AP2M1	2.8675e-05	-0.270994	0.792	0.822	0.468894
NBN	2.87417e-05	-0.26308	0.197	0.354	0.469985
CAST	2.88343e-05	-0.293274	0.913	0.901	0.471498
GOT1	2.9664e-05	-0.318518	0.366	0.508	0.485065
SDC1	2.97086e-05	0.277197	0.956	0.931	0.485796
PSMG2	3.11304e-05	-0.291149	0.475	0.616	0.509044
ATP6V0D1	3.1894e-05	-0.274058	0.393	0.558	0.521531
AKIRIN2	3.21927e-05	-0.262604	0.251	0.412	0.526415
SIGIRR	3.24466e-05	-0.305277	0.454	0.613	0.530566
CLINT1	3.26704e-05	-0.285766	0.923	0.912	0.534227
UTP18	3.31598e-05	-0.263337	0.251	0.409	0.542229
RBM25	3.34827e-05	-0.264331	0.268	0.429	0.547508
NSFL1C	3.41117e-05	-0.322274	0.525	0.633	0.557794
MRPL47	3.41952e-05	-0.251356	0.464	0.616	0.55916
C12orf45	3.4573e-05	-0.278944	0.355	0.519	0.565338
CSNK1A1	3.60424e-05	-0.301709	0.612	0.712	0.589366
HNRNPA0	3.64686e-05	-0.262101	0.683	0.77	0.596334
MRPL16	3.64966e-05	-0.283778	0.645	0.75	0.596793
POU2F2	3.68957e-05	-0.342538	0.76	0.803	0.603318
HIST1H4H	3.72652e-05	-0.323079	0.197	0.353	0.609361
PSMD4	3.7549e-05	-0.251208	0.781	0.832	0.614001
SRSF1	3.83457e-05	-0.273077	0.262	0.419	0.627029
PSMC2	3.86347e-05	-0.311748	0.601	0.704	0.631754
CAPNS1	3.8796e-05	-0.284284	0.251	0.406	0.634391
POP7	3.99298e-05	-0.260457	0.344	0.502	0.652932
TAP2	4.08624e-05	0.324539	0.825	0.747	0.668181
IMMT	4.14522e-05	-0.293125	0.388	0.541	0.677826
TMEM165	4.19848e-05	-0.281611	0.421	0.58	0.686536
GNB2	4.20605e-05	-0.302335	0.475	0.613	0.687774
PSMD13	4.44167e-05	-0.295353	0.612	0.74	0.726301
FGFR1OP2	4.51471e-05	-0.270663	0.497	0.639	0.738245
ZC3H15	4.68332e-05	-0.251028	0.738	0.794	0.765817
PPP2CA	4.69988e-05	-0.270961	0.82	0.855	0.768524
GADD45B	4.79664e-05	-0.674484	0.847	0.859	0.784347
EEFSEC	4.87002e-05	-0.266721	0.257	0.412	0.796345
KLF3	4.95672e-05	-0.378279	0.191	0.331	0.810522
CCT2	5.17406e-05	-0.279189	0.667	0.737	0.846062
GPAA1	5.2081e-05	0.330176	0.672	0.535	0.851629
GBP5	5.25864e-05	0.254546	0.311	0.186	0.859893
SEL1L3	5.31052e-05	0.260686	0.421	0.279	0.868377
HSPA4	5.35405e-05	-0.30241	0.563	0.683	0.875495
CASP3	5.45743e-05	0.262688	0.443	0.308	0.892399
ECHS1	5.46637e-05	-0.299504	0.486	0.62	0.89386
TFAM	5.50853e-05	-0.28007	0.372	0.514	0.900754
TRAPPC4	5.69147e-05	-0.278465	0.41	0.544	0.930669
GMPS	5.88558e-05	-0.270519	0.372	0.547	0.96241
RHBDD2	6.04192e-05	-0.257663	0.35	0.508	0.987976
NPEPPS	6.20318e-05	-0.260493	0.23	0.377	1
CHMP2B	6.33146e-05	-0.26732	0.443	0.574	1
NOC2L	6.4282e-05	-0.284418	0.448	0.568	1
TMEM160	6.50598e-05	-0.255666	0.82	0.824	1
TOMM40	6.56867e-05	-0.291615	0.503	0.613	1
TMEM161A	6.96359e-05	-0.250594	0.35	0.515	1
PARP14	7.04902e-05	0.305593	0.383	0.252	1
PDCD4	7.14053e-05	-0.266101	0.448	0.617	1
VPS29	7.2074e-05	-0.250706	0.743	0.832	1
SMIM20	7.21445e-05	0.25038	0.355	0.226	1
RCE1	7.34409e-05	-0.251935	0.273	0.43	1
GNG7	7.38465e-05	0.29579	0.896	0.796	1
GBP1	7.81937e-05	0.405279	0.372	0.247	1
ILK	7.85242e-05	-0.294346	0.317	0.456	1
SDF2	8.15476e-05	-0.284139	0.372	0.512	1
SF3A2	8.24348e-05	-0.282103	0.486	0.62	1
ZDHHC24	8.32033e-05	-0.274432	0.372	0.525	1
NFKBIZ	8.46077e-05	0.452171	0.497	0.364	1
DUSP22	8.50263e-05	0.295243	0.536	0.396	1
FAM3C	8.56537e-05	0.279702	0.546	0.416	1
CYBC1	8.99819e-05	-0.284164	0.552	0.643	1
NUCB1	9.01621e-05	0.258232	0.973	0.929	1
NUDC	9.24325e-05	-0.258736	0.765	0.83	1
IQGAP1	9.33526e-05	-0.356037	0.47	0.584	1
HIST1H3H	9.35819e-05	-0.297656	0.202	0.351	1
TCEAL4	9.43801e-05	-0.292606	0.459	0.591	1
AARS	9.49884e-05	0.277037	0.344	0.223	1
ICAM4	9.60238e-05	-0.309296	0.393	0.531	1
SMARCA2	9.61521e-05	-0.253231	0.322	0.481	1
PIM3	9.69445e-05	-0.31461	0.35	0.492	1
HDLBP	0.000100021	0.250219	0.552	0.396	1
BUB3	0.000101047	0.257026	0.787	0.682	1
GPS2	0.000102854	-0.294899	0.612	0.685	1
LEPROT	0.000107444	-0.279136	0.328	0.468	1
IKZF1	0.000108003	-0.268194	0.284	0.426	1
LINC00467	0.000108026	0.254577	0.35	0.223	1
SMAD1	0.000112364	-0.345083	0.481	0.586	1
H3F3B	0.000116879	0.455382	1	1	1
FAM98A	0.000125432	-0.280544	0.333	0.473	1
DDX10	0.000127284	-0.26654	0.246	0.387	1
QTRT1	0.000134745	-0.250879	0.76	0.793	1
ZNF331	0.000135889	-0.377565	0.191	0.324	1
HNRNPH3	0.000137908	-0.253984	0.486	0.633	1
LPCAT4	0.000139442	-0.252539	0.333	0.476	1
DPEP1	0.000139798	-0.320708	0.951	0.909	1
ELOF1	0.000140037	-0.258714	0.536	0.619	1
MAN2B1	0.000146004	0.289517	0.814	0.694	1
INO80E	0.000146615	-0.270343	0.366	0.502	1
FUCA2	0.000147958	0.256409	0.536	0.407	1
MTPN	0.00014817	-0.268806	0.366	0.499	1
NARF	0.000152629	-0.25341	0.328	0.478	1
ANXA11	0.000154443	-0.269847	0.426	0.578	1
ANXA7	0.000156498	-0.260659	0.645	0.77	1
ID3	0.000156687	0.715544	0.301	0.191	1
PPP3CC	0.00016167	-0.269361	0.246	0.386	1
ACTN4	0.000165679	-0.253596	0.219	0.36	1
COMMD1	0.000167528	-0.264998	0.563	0.675	1
ADRB2	0.000173181	0.357589	0.421	0.289	1
TTC3	0.000174998	-0.29616	0.393	0.531	1
DRAM2	0.000175072	-0.258602	0.333	0.482	1
DNAJA1	0.000180479	0.271447	0.896	0.826	1
SELENOW	0.000184741	-0.251062	0.874	0.896	1
PMPCA	0.000192247	-0.264811	0.328	0.458	1
ACOT13	0.00019312	-0.267787	0.426	0.554	1
NNT-AS1	0.000209769	-0.266516	0.475	0.601	1
IK	0.000210728	-0.266682	0.585	0.655	1
ANKRD28	0.000210867	0.258075	0.574	0.426	1
WDR1	0.000211891	-0.260743	0.536	0.645	1
CRNDE	0.000214461	0.290673	0.481	0.353	1
DST	0.000216839	-0.270878	0.197	0.328	1
ABCG2	0.000217881	-0.254773	0.415	0.565	1
MED19	0.000219761	-0.275419	0.437	0.565	1
PTTG1IP	0.00023486	-0.253601	0.35	0.494	1
FKBP4	0.00023777	-0.250389	0.372	0.518	1
TXNDC17	0.000243585	-0.277417	0.842	0.827	1
USP14	0.000244203	-0.289405	0.459	0.58	1
CACYBP	0.000248527	-0.273997	0.699	0.757	1
MRPS30	0.000252281	-0.283475	0.71	0.778	1
DENND1B	0.000253049	0.253282	0.29	0.174	1
XAB2	0.000270158	-0.251248	0.355	0.494	1
IDH3G	0.000289172	-0.274623	0.76	0.771	1
HIST1H1C	0.000291694	-0.411401	0.978	0.993	1
BZW1	0.000294946	-0.280188	0.404	0.532	1
RALGPS2	0.00030786	-0.254224	0.311	0.455	1
SLC44A1	0.0003149	0.305073	0.41	0.294	1
PFKL	0.000328968	-0.280114	0.497	0.594	1
C7orf50	0.000335598	-0.252329	0.667	0.74	1
FAM50A	0.000343415	-0.265207	0.596	0.683	1
HNRNPU	0.000348865	-0.275022	0.678	0.784	1
ATP11B	0.000357313	-0.275027	0.322	0.452	1
AASDHPPT	0.000367964	-0.262974	0.596	0.672	1
PSMD2	0.000371063	-0.274316	0.842	0.856	1
C21orf91	0.000374947	0.271165	0.41	0.286	1
PECAM1	0.000402641	0.270759	0.541	0.403	1
MAGED2	0.00042217	-0.269684	0.683	0.767	1
BIK	0.000430703	-0.289008	0.268	0.383	1
OS9	0.000444886	0.251735	0.923	0.86	1
HNRNPD	0.000455298	-0.26234	0.437	0.561	1
RMDN3	0.000458067	-0.259816	0.612	0.689	1
AQP3	0.000478212	-0.271285	0.716	0.786	1
SIRT2	0.000519418	-0.258906	0.301	0.42	1
DNPEP	0.000528804	-0.272579	0.443	0.557	1
ARL2BP	0.000562254	-0.26805	0.514	0.603	1
CPT1A	0.000562885	-0.25832	0.29	0.41	1
MRFAP1	0.000584423	-0.261829	0.596	0.662	1
BCL2L11	0.000611243	-0.29022	0.268	0.381	1
PIP5K1B	0.000612911	0.251599	0.464	0.35	1
LTBP3	0.000620369	-0.261808	0.366	0.485	1
SP100	0.000672061	0.259549	0.623	0.521	1
MYF6	0.000674842	-0.251659	0.328	0.469	1
DAP3	0.000695153	-0.25124	0.443	0.561	1
TOR1A	0.000701967	-0.256118	0.383	0.489	1
SLC35C1	0.000739474	-0.255694	0.459	0.56	1
DCXR	0.000765284	-0.335647	0.765	0.77	1
ULK3	0.000776104	-0.25051	0.372	0.494	1
DNAJB6	0.00080388	-0.267476	0.383	0.496	1
GCHFR	0.000812591	-0.259255	0.35	0.473	1
SNRNP70	0.000943665	-0.282636	0.628	0.673	1
S100A11	0.000980475	-0.274481	0.672	0.753	1
TRABD	0.000987996	-0.258602	0.361	0.462	1
CORO1B	0.00112183	-0.2598	0.464	0.574	1
GNPTG	0.00132428	0.259141	0.645	0.567	1
PTTG1	0.00149413	0.902825	0.765	0.688	1
TXNDC15	0.0017292	0.257366	0.929	0.866	1
HEXA	0.00185171	0.251478	0.776	0.729	1
HIST1H2BC	0.00207501	-0.302753	0.317	0.43	1
SHISA5	0.0022723	0.252444	0.913	0.827	1
HNRNPUL1	0.00239439	-0.258628	0.503	0.599	1
POLE4	0.00261142	-0.250402	0.552	0.623	1
KTN1	0.00290023	-0.250552	0.383	0.481	1
FBXW7	0.00320289	0.260619	0.454	0.365	1
CFLAR	0.00331479	0.313434	0.934	0.912	1
LMNA	0.00505802	-0.426226	0.273	0.37	1
ZFAND5	0.00961281	-0.250451	0.464	0.531	1
AC092691.1	0.0133603	0.304442	0.388	0.328	1
VIM	0.0356656	-0.529973	0.973	0.983	1
IER2	0.0429954	0.404905	0.831	0.76	1
MYADM	0.0437914	-0.328842	0.328	0.384	1
NUSAP1	0.0442003	0.632388	0.29	0.249	1
STMN1	0.0493392	0.327846	0.628	0.728	1
UBE2S	0.0845571	0.304548	0.393	0.335	1
NR4A1	0.146677	-0.297691	0.404	0.447	1
DECR1	0.163292	-0.364902	0.568	0.544	1
CALCB	0.18114	-0.258212	0.246	0.296	1
KLF6	0.24384	-0.521514	0.601	0.601	1
SAT1	0.558516	0.337255	0.699	0.694	1
FOS	0.600197	-0.253145	0.749	0.681	1
HMGN2	0.686624	0.361475	0.923	0.96	1
TYMS	0.786781	0.308358	0.322	0.353	1
IGF2	0.984458	0.712246	0.552	0.613	1

## Sheet: Pathway Analysis P03
Clone1 FL up
HALLMARK geneset	p-value	fdr	signature	geneset	overlap	background	differentially expressed genes in geneset
HALLMARK_INTERFERON_GAMMA_RESPONSE	7.3e-42	3.6e-40	307	181	48	16352	ADAR,B2M,BST2,CD38,CDKN1A,EIF2AK2,EPSTI1,HLA-A,HLA-B,IFI27,IFI35,IFI44,IFIH1,IFIT1,IFIT3,IFNAR2,IRF1,IRF4,IRF7,IRF9,ISG15,ITGB7,LAP3,LY6E,LYSMD2,MTHFD2,MX1,MYD88,OAS2,PARP14,PIM1,PLSCR1,PSMB10,PSMB9,PSME1,PSME2,RNF213,SAMD9L,SLAMF7,SP110,ST8SIA4,STAT1,TAPBP,TNFSF10,UBE2L6,USP18,XAF1,ZBP1
HALLMARK_INTERFERON_ALPHA_RESPONSE	5.2e-32	1.3e-30	307	94	32	16352	ADAR,B2M,BST2,EIF2AK2,EPSTI1,HLA-C,IFI27,IFI35,IFI44,IFIH1,IFIT3,IFITM1,IRF1,IRF7,IRF9,ISG15,LAMP3,LAP3,LY6E,MX1,OAS1,PARP14,PARP9,PLSCR1,PSMB9,PSME1,PSME2,SAMD9L,SP110,UBA7,UBE2L6,USP18
HALLMARK_MTORC1_SIGNALING	6.5e-10	1.1e-08	307	193	20	16352	ALDOA,BTG2,CALR,CDKN1A,DHFR,EIF2S2,FKBP2,GAPDH,HSP90B1,HSPA5,MTHFD2,PDK1,PHGDH,PPP1R15A,PSAT1,SLC1A4,SLC1A5,SSR1,UFM1,XBP1
HALLMARK_HYPOXIA	4e-09	5e-08	307	152	17	16352	ALDOA,CAV1,CDKN1A,CITED2,FBP1,FOS,GAPDH,HSPA5,IDS,JUN,KLF6,NR3C1,PDK1,PIM1,PPP1R15A,RRAGD,SLC2A5
HALLMARK_UNFOLDED_PROTEIN_RESPONSE	1.3e-08	1.3e-07	307	107	14	16352	CALR,CHAC1,DNAJB9,ERN1,HSP90B1,HSPA5,IFIT1,MTHFD2,PDIA6,PSAT1,SLC1A4,SPCS3,SSR1,XBP1
HALLMARK_TNFA_SIGNALING_VIA_NFKB	1.7e-08	1.4e-07	307	167	17	16352	BTG2,CD44,CDKN1A,DUSP5,FOS,FOSB,IER2,IFIH1,IRF1,JUN,JUNB,KLF6,LITAF,MCL1,PPP1R15A,RELB,TRIB1
HALLMARK_INFLAMMATORY_RESPONSE	1e-07	7.5e-07	307	126	14	16352	BST2,BTG2,CDKN1A,EIF2AK2,IFITM1,IRF1,IRF7,KCNA3,KLF6,LAMP3,LY6E,SELENOS,TAPBP,TNFSF10
HALLMARK_ALLOGRAFT_REJECTION	1.4e-06	8.5e-06	307	155	14	16352	B2M,CCR2,CD4,HLA-A,HLA-E,IFNAR2,IRF4,IRF7,LY86,PSMB10,RPL39,ST8SIA4,STAT1,TAPBP
HALLMARK_IL6_JAK_STAT3_SIGNALING	2.2e-06	1.2e-05	307	62	9	16352	CD38,CD44,IRF1,IRF9,ITGA4,JUN,MYD88,PIM1,STAT1
HALLMARK_APOPTOSIS	1.3e-05	6.6e-05	307	140	12	16352	BCL2L1,BTG2,CAV1,CD38,CD44,CDKN1A,HGF,IRF1,JUN,MCL1,PDCD4,TNFSF10
HALLMARK_IL2_STAT5_SIGNALING	6.4e-05	0.00029	307	164	12	16352	BCL2L1,CD44,IRF4,KLF6,NFKBIZ,PIM1,PLPP1,PLSCR1,RRAGD,SLC1A5,TNFSF10,XBP1
HALLMARK_COMPLEMENT	0.00015	0.00062	307	153	11	16352	APOBEC3G,CALM3,CTSB,DUSP5,HSPA5,IRF1,IRF7,LAP3,PIM1,PLSCR1,PSMB9
HALLMARK_OXIDATIVE_PHOSPHORYLATION	0.00039	0.0015	307	199	12	16352	ATP5F1E,ATP5ME,COX17,COX5A,IDH2,IDH3A,NDUFA1,NDUFA3,NDUFB1,NDUFB4,SDHA,UQCR11
HALLMARK_GLYCOLYSIS	0.001	0.0037	307	163	10	16352	AK3,ALDOA,CD44,CITED2,CLN6,HSPA5,ME2,RRAGD,STMN1,TXN
HALLMARK_ESTROGEN_RESPONSE_LATE	0.0014	0.0046	307	141	9	16352	ASS1,CAV1,CD44,FOS,IDH2,MDK,PDCD4,SLC1A4,XBP1
HALLMARK_UV_RESPONSE_UP	0.003	0.0094	307	129	8	16352	ALDOA,BTG2,FOS,FOSB,GGH,HSPA13,IRF1,JUNB
HALLMARK_ANDROGEN_RESPONSE	0.0053	0.015	307	85	6	16352	B2M,DNAJB9,PLPP1,SPCS3,UAP1,UBE2J1
HALLMARK_ADIPOGENESIS	0.0055	0.015	307	173	9	16352	ALDH2,ALDOA,DNAJB9,IDH3A,PDCD4,RTN3,SLC1A5,STOM,UQCR11
HALLMARK_KRAS_SIGNALING_UP	0.01	0.027	307	127	7	16352	CD37,GNG11,IGF2,KCNN4,LAT2,PPP1R15A,TRIB1
HALLMARK_REACTIVE_OXYGEN_SPECIES_PATHWAY	0.013	0.033	307	49	4	16352	JUNB,NDUFB4,SELENOS,TXN
HALLMARK_P53_PATHWAY	0.015	0.036	307	170	8	16352	BTG2,CDKN1A,FOS,JUN,PPP1R15A,RPL36,STOM,TM7SF3
Clone1 RBM up
HALLMARK geneset	p-value	fdr	signature	geneset	overlap	background	differentially expressed genes in geneset
HALLMARK_MYC_TARGETS_V1	3.4e-07	1.7e-05	216	196	14	16352	AP3S1,APEX1,DUT,GLO1,LSM7,NHP2,NME1,NPM1,PHB2,PPM1G,PRDX4,PSMA7,SSB,YWHAQ
HALLMARK_UNFOLDED_PROTEIN_RESPONSE	0.00054	0.014	216	107	7	16352	DDIT4,HERPUD1,NHP2,NPM1,SEC11A,TSPYL2,YIF1A
HALLMARK_ALLOGRAFT_REJECTION	0.0011	0.017	216	155	8	16352	CD74,IFNGR1,MRPL3,NME1,NPM1,SOCS1,SRGN,TGFB1
HALLMARK_IL6_JAK_STAT3_SIGNALING	0.0013	0.017	216	62	5	16352	IFNGR1,IL6ST,PTPN1,SOCS1,TGFB1
HALLMARK_APOPTOSIS	0.0026	0.026	216	140	7	16352	BIRC3,BMF,CFLAR,IFNGR1,RHOB,TSPO,TXNIP
HALLMARK_ANDROGEN_RESPONSE	0.0054	0.045	216	85	5	16352	ARID5B,FKBP5,MERTK,MYL12A,PDLIM5
HALLMARK_KRAS_SIGNALING_UP	0.0068	0.049	216	127	6	16352	BIRC3,CXCR4,GLRX,LAPTM5,PRDM1,ST6GAL1
Clone6 FL up
HALLMARK geneset	p-value	fdr	signature	geneset	overlap	background	differentially expressed genes in geneset
HALLMARK_INTERFERON_GAMMA_RESPONSE	2.8e-51	1.4e-49	277	181	53	16352	ADAR,APOL6,B2M,CD38,CMPK2,EIF2AK2,EPSTI1,HLA-A,HLA-B,IFI27,IFI35,IFI44,IFI44L,IFIH1,IFIT1,IFIT3,IFITM2,IFITM3,IFNAR2,IRF1,IRF4,IRF7,IRF9,ISG15,ISG20,ITGB7,LAP3,LY6E,MX1,MX2,OAS2,OASL,PDE4B,PLSCR1,PNPT1,PSMB9,PSME1,PSME2,RNF213,RSAD2,RTP4,SAMD9L,SLAMF7,SOCS3,SP110,STAT1,TAPBP,TNFSF10,TRIM21,UBE2L6,USP18,XAF1,ZBP1
HALLMARK_INTERFERON_ALPHA_RESPONSE	1e-44	2.5e-43	277	94	39	16352	ADAR,B2M,CMPK2,EIF2AK2,EPSTI1,HLA-C,IFI27,IFI35,IFI44,IFI44L,IFIH1,IFIT3,IFITM1,IFITM2,IFITM3,IRF1,IRF7,IRF9,ISG15,ISG20,LAMP3,LAP3,LY6E,MX1,OAS1,OASL,PLSCR1,PNPT1,PSMB9,PSME1,PSME2,RSAD2,RTP4,SAMD9L,SP110,TRIM21,UBA7,UBE2L6,USP18
HALLMARK_ALLOGRAFT_REJECTION	6.1e-08	1e-06	277	155	15	16352	B2M,CCR1,CTSS,FCGR2B,HLA-A,HLA-DOB,HLA-E,IFNAR2,IRF4,IRF7,LY86,RPL39,STAT1,TAPBP,TRAT1
HALLMARK_INFLAMMATORY_RESPONSE	1.5e-06	1.9e-05	277	126	12	16352	CD48,EIF2AK2,IFITM1,IRF1,IRF7,KCNA3,LAMP3,LY6E,PDE4B,RTP4,TAPBP,TNFSF10
HALLMARK_IL6_JAK_STAT3_SIGNALING	9.4e-06	9.4e-05	277	62	8	16352	CCR1,CD38,IRF1,IRF9,ITGA4,JUN,SOCS3,STAT1
HALLMARK_COMPLEMENT	6e-05	0.0005	277	153	11	16352	ANG,CASP10,CD59,CTSS,HSPA5,IRF1,IRF7,LAP3,PLSCR1,PRCP,PSMB9
HALLMARK_UNFOLDED_PROTEIN_RESPONSE	8.5e-05	0.00061	277	107	9	16352	CALR,DNAJB9,HSP90B1,HSPA5,IFIT1,PDIA6,SPCS1,SPCS3,XBP1
HALLMARK_APOPTOSIS	0.00064	0.004	277	140	9	16352	CAV1,CD38,HGF,IFITM3,IRF1,ISG20,JUN,MCL1,TNFSF10
HALLMARK_MTORC1_SIGNALING	0.0017	0.0095	277	193	10	16352	CALR,CANX,EIF2S2,FKBP2,HSP90B1,HSPA5,PDK1,PHGDH,SDF2L1,XBP1
HALLMARK_ANDROGEN_RESPONSE	0.0032	0.016	277	85	6	16352	B2M,DNAJB9,LMAN1,SPCS3,UAP1,UBE2J1
HALLMARK_IL2_STAT5_SIGNALING	0.0069	0.031	277	164	8	16352	BCL2,CD48,COCH,IFITM3,IRF4,PLSCR1,TNFSF10,XBP1
HALLMARK_TNFA_SIGNALING_VIA_NFKB	0.0077	0.032	277	167	8	16352	IFIH1,IRF1,JUN,MCL1,PDE4B,RELB,SOCS3,TRIB1
Clone6 RBM up
HALLMARK geneset	p-value	fdr	signature	geneset	overlap	background	differentially expressed genes in geneset
HALLMARK_MYC_TARGETS_V1	2.3e-24	1.1e-22	431	196	40	16352	AP3S1,APEX1,CCT3,CCT5,CDK4,DUT,EIF4A1,HNRNPA1,HNRNPA2B1,HSP90AB1,HSPD1,HSPE1,LSM7,NDUFAB1,NHP2,NME1,NPM1,PA2G4,PCBP1,PGK1,PHB2,PPM1G,PSMA1,PSMA6,PSMA7,PSMB2,PSMB3,PSMC4,PSMD14,PSMD3,PSMD8,RAN,RANBP1,SERBP1,SLC25A3,SSB,TCP1,TUFM,VDAC1,YWHAQ
HALLMARK_OXIDATIVE_PHOSPHORYLATION	2.1e-17	5.3e-16	431	199	33	16352	ACADVL,ATP1B1,ATP5F1B,ATP5F1D,ATP5MC1,ATP5MC3,ATP5PO,ATP6V0B,ATP6V0C,COX5B,CYB5R3,GPI,GPX4,LDHB,MDH1,MDH2,MPC1,MRPL34,NDUFA6,NDUFAB1,NDUFC2,NDUFS3,NDUFS8,NDUFV1,OXA1L,PHB2,SDHD,SLC25A3,SLC25A4,SLC25A5,UQCRC1,UQCRFS1,VDAC1
HALLMARK_MTORC1_SIGNALING	2.9e-10	4.8e-09	431	193	24	16352	ACTR3,ATP5MC1,CORO1A,CXCR4,DDIT4,ENO1,GAPDH,GLRX,GPI,HSPD1,HSPE1,P4HA1,PGK1,PPA1,PRDX1,PSMB5,PSMC4,PSMD14,PSMG1,SEC11A,SLC7A11,SQSTM1,TPI1,TUBA4A
HALLMARK_GLYCOLYSIS	2e-09	2.5e-08	431	163	21	16352	B3GAT3,B4GALT1,CXCR4,DDIT4,ENO1,FAM162A,GLRX,MDH1,MDH2,MERTK,MIF,P4HA1,PGK1,PKM,PSMC4,SAP30,SLC16A3,SOD1,TALDO1,TPI1,TXN
HALLMARK_HYPOXIA	3.3e-09	3.3e-08	431	152	20	16352	ANXA2,BTG1,CXCR4,DDIT4,DUSP1,ENO1,FAM162A,GAPDH,GLRX,GPI,KLHL24,MIF,MYH9,P4HA1,PGK1,S100A4,SAP30,TIPARP,TPI1,ZFP36
HALLMARK_REACTIVE_OXYGEN_SPECIES_PATHWAY	4.6e-06	3.8e-05	431	49	9	16352	GLRX,GPX4,HMOX2,NDUFA6,PRDX1,PRDX2,PRDX6,SOD1,TXN
HALLMARK_P53_PATHWAY	1.1e-05	8.1e-05	431	170	16	16352	BTG1,DDIT4,FAM162A,HINT1,LDHB,MXD4,S100A4,SESN1,SLC3A2,SLC7A11,TCN2,TGFB1,TOB1,TSPYL2,TXNIP,VAMP8
HALLMARK_ADIPOGENESIS	1.4e-05	8.8e-05	431	173	16	16352	ATP5PO,CD151,CHCHD10,FZD4,GPX4,HIBCH,MDH2,NDUFAB1,NDUFS3,REEP5,SOD1,TALDO1,TKT,TOB1,UCP2,UQCRC1
HALLMARK_APICAL_JUNCTION	0.00016	0.00087	431	129	12	16352	ACTB,ACTG1,ADAM15,B4GALT1,CAP1,CNN2,LDLRAP1,MSN,MYH9,PFN1,VASP,YWHAH
HALLMARK_UNFOLDED_PROTEIN_RESPONSE	0.00053	0.0026	431	107	10	16352	DDIT4,EIF4A1,FUS,IMP3,NHP2,NPM1,SEC11A,TSPYL2,YIF1A,YWHAZ
HALLMARK_FATTY_ACID_METABOLISM	0.00066	0.003	431	130	11	16352	ACADVL,APEX1,GLUL,HIBCH,LGALS1,MDH1,MDH2,MIF,PRDX6,SDHD,YWHAH
HALLMARK_TNFA_SIGNALING_VIA_NFKB	0.0016	0.0067	431	167	12	16352	AREG,B4GALT1,BTG1,DUSP1,IFNGR2,KLF9,NR4A2,PDLIM5,RHOB,SQSTM1,TIPARP,ZFP36
HALLMARK_ANDROGEN_RESPONSE	0.0018	0.0069	431	85	8	16352	ARID5B,B4GALT1,FKBP5,MERTK,MYL12A,PA2G4,PDLIM5,UBE2I
HALLMARK_PI3K_AKT_MTOR_SIGNALING	0.0036	0.013	431	95	8	16352	ACTR3,CDK4,CFL1,CSNK2B,CXCR4,PFN1,PPP1CA,SQSTM1
HALLMARK_NOTCH_SIGNALING	0.0039	0.013	431	25	4	16352	APH1A,PSENEN,SAP30,SKP1
HALLMARK_MYC_TARGETS_V2	0.0041	0.013	431	58	6	16352	CDK4,DCTPP1,HSPD1,HSPE1,NPM1,PA2G4
HALLMARK_DNA_REPAIR	0.015	0.043	431	145	9	16352	DUT,EDF1,GPX4,GUK1,HCLS1,MPC2,NME1,NME3,POLR2E
HALLMARK_E2F_TARGETS	0.016	0.045	431	198	11	16352	CDK4,DCTPP1,DUT,HMGB2,HMGB3,ILF3,NME1,PA2G4,RAN,RANBP1,SMC4

## Sheet: P01 all Subclones
Gene symbol	p-value	average log2 fold change	Percentage cells subclone	Percentage cells rest	adjusted p-value	Subclone
CYBA	3.20171e-171	1.40647	1	0.999	4.5554e-167	1
PERP	8.57402e-167	0.737061	0.508	0.061	1.21991e-162	1
RPL13	1.19318e-128	0.835151	1	0.999	1.69765e-124	1
CD37	1.9905e-126	0.48189	0.272	0.015	2.83208e-122	1
RPS12	3.01677e-120	0.796955	1	1	4.29227e-116	1
SLAMF1	1.21637e-118	0.632733	0.39	0.05	1.73065e-114	1
DHRS9	7.23326e-112	0.754004	0.279	0.022	1.02915e-107	1
MDK	8.5718e-101	1.24811	0.934	0.726	1.2196e-96	1
AIG1	1.1501e-97	1.03198	0.745	0.318	1.63637e-93	1
HLA-B	2.05414e-97	0.882089	1	1	2.92263e-93	1
TPT1	1.36008e-92	0.748643	1	1	1.93513e-88	1
DUSP4	7.63308e-91	0.752106	0.251	0.024	1.08603e-86	1
B2M	2.57731e-85	0.522501	1	1	3.667e-81	1
AKAP12	2.59792e-85	0.69733	0.307	0.044	3.69632e-81	1
HLA-E	1.95063e-84	0.850449	0.998	0.975	2.77536e-80	1
TCF4	2.096e-81	0.541031	0.468	0.115	2.98218e-77	1
COX4I1	1.15841e-80	0.679669	0.993	0.956	1.64818e-76	1
STAT3	2.51208e-77	0.424334	0.307	0.049	3.57419e-73	1
HLA-A	1.29536e-75	0.749348	1	1	1.84303e-71	1
STAP1	3.6767e-69	1.45848	0.641	0.299	5.23121e-65	1
HSP90B1	5.56748e-60	0.585466	1	1	7.92141e-56	1
KRTCAP2	1.36674e-59	0.598091	1	0.998	1.9446e-55	1
SUB1	3.24068e-59	0.60683	1	0.986	4.61084e-55	1
S100A6	4.39542e-59	0.755764	0.749	0.387	6.2538e-55	1
SF3B5	1.34129e-58	0.68224	0.816	0.488	1.90839e-54	1
TAGAP	1.28193e-51	0.714458	0.626	0.296	1.82393e-47	1
CISH	2.86183e-50	0.468838	0.35	0.098	4.07181e-46	1
SCAMP5	1.1335e-48	0.366272	0.296	0.072	1.61274e-44	1
TMSB10	2.69531e-48	0.552119	1	0.992	3.83488e-44	1
FCRLB	2.93086e-48	0.546531	0.352	0.106	4.17003e-44	1
LY9	1.18685e-45	0.323285	0.277	0.067	1.68865e-41	1
CD63	2.31522e-45	0.534341	0.993	0.986	3.29409e-41	1
AP1S2	2.65332e-43	0.451289	0.385	0.132	3.77515e-39	1
FUCA2	4.17336e-43	0.544352	0.548	0.253	5.93786e-39	1
PSMB10	5.71933e-43	0.576353	0.74	0.448	8.13747e-39	1
HLA-C	1.88263e-42	0.466929	1	1	2.6786e-38	1
ALOX5AP	5.58682e-42	0.918161	0.655	0.391	7.94893e-38	1
CALR	3.04774e-41	0.574161	0.979	0.931	4.33633e-37	1
PMAIP1	4.80536e-40	0.515938	0.26	0.067	6.83706e-36	1
RPN1	4.05105e-39	0.492599	0.995	0.976	5.76383e-35	1
FAM92B	5.58113e-39	0.664581	0.704	0.435	7.94083e-35	1
S100A10	6.34131e-39	0.405732	0.359	0.122	9.02242e-35	1
PDIA3	9.90037e-37	0.516361	0.983	0.932	1.40862e-32	1
HGF	9.94326e-36	0.635597	0.511	0.244	1.41473e-31	1
TRADD	2.68212e-35	0.433063	0.43	0.183	3.81612e-31	1
GLG1	3.76894e-35	0.492794	0.688	0.405	5.36245e-31	1
PLP2	6.25444e-35	0.494367	0.913	0.751	8.89882e-31	1
CIRBP	6.78059e-35	0.505927	0.981	0.945	9.64742e-31	1
NUCB2	6.92223e-35	0.500217	0.991	0.982	9.84895e-31	1
BST2	1.55715e-33	0.550628	0.991	0.97	2.21551e-29	1
CD38	1.97774e-33	0.667571	0.917	0.87	2.81393e-29	1
PSMB1	3.22909e-33	0.504567	0.877	0.749	4.59435e-29	1
CIAO2B	2.84095e-32	0.452576	0.622	0.357	4.0421e-28	1
TCN2	3.80501e-31	0.452393	0.428	0.195	5.41376e-27	1
APRT	6.84408e-31	0.487178	0.827	0.674	9.73775e-27	1
FXYD5	2.93986e-30	0.372536	0.998	0.998	4.18283e-26	1
EIF1	2.20071e-29	0.288999	1	1	3.13116e-25	1
PDIA6	4.14753e-29	0.369549	0.998	0.996	5.90111e-25	1
TMSB4X	8.4071e-29	0.635662	0.993	0.967	1.19616e-24	1
GABARAPL2	1.22622e-28	0.411326	0.693	0.451	1.74466e-24	1
ITFG1	1.83893e-27	0.430461	0.624	0.381	2.61643e-23	1
RPL21	2.89894e-27	0.287961	1	0.999	4.12461e-23	1
MAP1LC3B	1.6739e-26	0.391538	0.579	0.334	2.38162e-22	1
UBE2J1	4.48758e-26	0.381651	0.993	0.99	6.38493e-22	1
S100A11	8.8278e-26	0.400442	0.66	0.4	1.25602e-21	1
HM13	1.35285e-25	0.356984	0.988	0.988	1.92484e-21	1
ITM2B	1.94001e-25	0.251968	1	1	2.76025e-21	1
SARAF	6.30895e-25	0.33171	0.998	0.995	8.97637e-21	1
HLA-F	1.13651e-24	0.413272	0.598	0.352	1.61702e-20	1
RPL23A	2.03736e-24	0.271756	1	1	2.89875e-20	1
ACTB	2.72709e-24	0.396094	1	0.999	3.88011e-20	1
DSTN	4.3168e-24	0.450269	0.634	0.423	6.14194e-20	1
TMEM208	1.1719e-23	0.410114	0.733	0.513	1.66737e-19	1
ARID5B	1.57176e-23	0.412178	0.591	0.357	2.2363e-19	1
FAM30A	2.34632e-23	0.899486	0.898	0.872	3.33834e-19	1
TERF2IP	9.05297e-23	0.361675	0.558	0.333	1.28806e-18	1
AARS	9.16575e-23	0.322171	0.411	0.206	1.3041e-18	1
LMBRD1	9.3636e-23	0.432243	0.757	0.586	1.33225e-18	1
GAS6	1.10238e-22	0.53046	0.598	0.399	1.56846e-18	1
PSMB8	2.30643e-22	0.380744	0.7	0.484	3.28158e-18	1
CPVL	4.21915e-22	0.437095	0.83	0.705	6.00301e-18	1
SPCS3	6.45273e-22	0.36412	0.983	0.979	9.18094e-18	1
RPN2	1.79283e-21	0.301613	1	0.998	2.55083e-17	1
TRAPPC2L	2.24385e-21	0.304421	0.423	0.219	3.19255e-17	1
MYL12A	6.6777e-21	0.432217	0.799	0.69	9.50103e-17	1
MANF	9.78416e-21	0.419556	0.898	0.865	1.39209e-16	1
RPS27	1.02302e-20	0.263127	1	0.999	1.45555e-16	1
SERP1	1.23045e-20	0.310645	0.998	0.997	1.75069e-16	1
STT3A	1.79617e-20	0.364008	0.894	0.824	2.5556e-16	1
RPS11	1.86613e-20	0.260692	1	0.998	2.65514e-16	1
HNRNPA1	1.87446e-20	0.349552	0.953	0.939	2.66698e-16	1
KDELR2	3.29591e-20	0.347695	0.915	0.853	4.68941e-16	1
GINM1	3.82026e-20	0.298709	0.364	0.179	5.43547e-16	1
CTHRC1	4.70761e-20	0.425197	0.461	0.27	6.69798e-16	1
SFT2D1	4.75764e-20	0.32644	0.629	0.41	6.76917e-16	1
TPM4	5.88872e-20	0.592682	0.811	0.717	8.37847e-16	1
NUDT21	6.15224e-20	0.251026	0.364	0.175	8.7534e-16	1
TCP1	8.56171e-20	0.290158	0.459	0.257	1.21816e-15	1
SPAG4	2.40099e-19	0.445497	0.875	0.815	3.41614e-15	1
CHD9	5.98038e-19	0.277448	0.418	0.223	8.50888e-15	1
SEC11C	6.15632e-19	0.255623	1	0.999	8.75921e-15	1
CKAP4	9.10261e-19	0.35714	0.896	0.802	1.29512e-14	1
ODC1	1.69114e-18	0.434668	0.773	0.63	2.40615e-14	1
TRPM4	4.29277e-18	0.445851	0.664	0.476	6.10775e-14	1
POU2AF1	7.21649e-18	0.486734	0.972	0.963	1.02676e-13	1
TCF25	7.51121e-18	0.350652	0.771	0.598	1.0687e-13	1
LGALS1	8.05636e-18	0.426774	0.768	0.623	1.14626e-13	1
PLPP5	1.19893e-17	0.289687	0.976	0.978	1.70583e-13	1
PTOV1	1.35273e-17	0.341709	0.624	0.428	1.92467e-13	1
ITGA4	1.4251e-17	0.368585	0.766	0.632	2.02764e-13	1
LDHA	1.46045e-17	0.428142	0.631	0.457	2.07793e-13	1
PDIA4	2.22367e-17	0.358255	0.943	0.903	3.16383e-13	1
HNRNPA3	4.96948e-17	0.359665	0.846	0.751	7.07057e-13	1
PSMD7	5.17515e-17	0.314638	0.563	0.373	7.3632e-13	1
BEX5	5.29206e-17	0.291584	0.435	0.25	7.52954e-13	1
SSR3	6.71569e-17	0.260167	1	0.997	9.55509e-13	1
NPC2	7.13422e-17	0.334714	0.981	0.955	1.01506e-12	1
SHMT2	7.94254e-17	0.344733	0.463	0.28	1.13006e-12	1
PRDX6	1.15943e-16	0.319611	0.818	0.716	1.64963e-12	1
DUSP1	1.68812e-16	0.356285	0.986	0.978	2.40186e-12	1
FCGR2B	2.89662e-16	0.433672	0.638	0.483	4.12131e-12	1
RPS20	4.11964e-16	0.314422	0.981	0.964	5.86142e-12	1
PCMT1	7.86314e-16	0.2849	0.48	0.3	1.11877e-11	1
TP53INP1	1.09958e-15	0.320408	0.426	0.253	1.56448e-11	1
FKBP2	1.53656e-15	0.32671	0.643	0.478	2.18622e-11	1
HLA-DOB	1.58131e-15	0.375386	0.917	0.89	2.24989e-11	1
BACH1	2.01755e-15	0.330923	0.525	0.342	2.87057e-11	1
OS9	2.14923e-15	0.277908	0.981	0.981	3.05793e-11	1
CTBS	3.55827e-15	0.275521	0.482	0.297	5.06271e-11	1
MYDGF	4.3018e-15	0.287594	0.998	0.998	6.1206e-11	1
DAD1	1.37731e-14	0.252717	0.983	0.963	1.95964e-10	1
FCRLA	1.61349e-14	0.502841	0.449	0.283	2.29568e-10	1
BUB3	3.14069e-14	0.273116	0.563	0.378	4.46858e-10	1
HAX1	3.67081e-14	0.301274	0.879	0.822	5.22282e-10	1
GORASP2	3.77257e-14	0.302428	0.858	0.771	5.36761e-10	1
DNAJB9	4.87833e-14	0.28116	0.967	0.935	6.94088e-10	1
TMEM179B	4.91627e-14	0.351164	0.842	0.812	6.99487e-10	1
HNRNPC	5.19312e-14	0.288654	0.615	0.436	7.38877e-10	1
GPRC5D	5.62634e-14	0.262155	0.274	0.137	8.00515e-10	1
RNGTT	6.97941e-14	0.2869	0.537	0.351	9.93031e-10	1
VPREB3	9.36114e-14	0.30339	0.969	0.958	1.3319e-09	1
AL138963.4	1.02442e-13	0.462812	0.355	0.202	1.45754e-09	1
LMAN1	1.48043e-13	0.285759	0.927	0.898	2.10636e-09	1
ARF4	1.6826e-13	0.299982	0.872	0.82	2.394e-09	1
CAPN2	1.69422e-13	0.284594	0.47	0.3	2.41054e-09	1
PTGES3	2.06951e-13	0.264143	0.91	0.873	2.9445e-09	1
HYOU1	2.07806e-13	0.2878	0.603	0.419	2.95667e-09	1
MGST3	2.48543e-13	0.272667	0.809	0.704	3.53627e-09	1
EZR	2.89978e-13	0.378762	0.721	0.596	4.1258e-09	1
MAGED2	3.11851e-13	0.295381	0.657	0.502	4.43701e-09	1
PELI1	3.36198e-13	0.473738	0.752	0.663	4.78343e-09	1
FKBP11	3.37322e-13	0.29106	0.995	0.997	4.79941e-09	1
TTC3	4.88368e-13	0.299816	0.624	0.456	6.9485e-09	1
CTSC	6.67178e-13	0.274725	0.652	0.47	9.49261e-09	1
MPC1	6.83133e-13	0.266989	0.492	0.328	9.71961e-09	1
YWHAZ	1.067e-12	0.276362	0.913	0.882	1.51812e-08	1
GDI2	1.38779e-12	0.268274	0.565	0.398	1.97454e-08	1
MEI1	1.4441e-12	0.303097	0.858	0.799	2.05467e-08	1
ZBTB38	1.69583e-12	0.323948	0.799	0.699	2.41282e-08	1
PIGP	2.41989e-12	0.268886	0.579	0.414	3.44303e-08	1
CKLF	3.06327e-12	0.277565	0.605	0.445	4.35842e-08	1
GNB2	3.20153e-12	0.25209	0.688	0.537	4.55514e-08	1
USO1	6.90883e-12	0.259319	0.567	0.4	9.82988e-08	1
EIF3E	1.04678e-11	0.279721	0.79	0.706	1.48936e-07	1
UBE2D2	1.13106e-11	0.276651	0.91	0.901	1.60927e-07	1
RBM3	1.15883e-11	0.280089	0.849	0.779	1.64878e-07	1
HSPB1	1.28237e-11	0.41362	0.752	0.634	1.82456e-07	1
PPP1R2	1.57734e-11	0.259366	0.69	0.528	2.24424e-07	1
EMP3	1.63449e-11	0.28368	0.697	0.558	2.32555e-07	1
ACTG1	1.94109e-11	0.286819	0.969	0.924	2.76178e-07	1
KCNA3	3.64982e-11	0.31376	0.676	0.533	5.19297e-07	1
BCLAF1	3.80355e-11	0.260136	0.707	0.552	5.4117e-07	1
LY96	4.47441e-11	0.354273	0.423	0.293	6.36619e-07	1
COX7B	5.26299e-11	0.253286	0.664	0.519	7.48819e-07	1
ANXA2	8.13095e-11	0.253034	0.487	0.334	1.15687e-06	1
STX11	9.08176e-11	0.327692	0.423	0.283	1.29215e-06	1
CD53	1.07084e-10	0.308827	0.903	0.88	1.52359e-06	1
NFE2L2	1.13459e-10	0.276308	0.577	0.425	1.61429e-06	1
HSD17B8	2.12117e-10	0.251558	0.6	0.457	3.018e-06	1
SEC61G	2.86277e-10	0.287353	0.875	0.871	4.07315e-06	1
IFI6	3.52019e-10	0.310825	0.872	0.783	5.00852e-06	1
ADI1	3.60497e-10	0.257015	0.643	0.511	5.12915e-06	1
C3orf70	3.75022e-10	0.258631	0.577	0.431	5.33582e-06	1
MYADM	5.2983e-10	0.349086	0.752	0.712	7.53843e-06	1
CITED2	5.30974e-10	0.521426	0.617	0.478	7.55469e-06	1
POU2F2	5.32965e-10	0.287908	0.433	0.295	7.58303e-06	1
SNX9	5.65037e-10	0.250623	0.622	0.469	8.03935e-06	1
EVI2B	5.90678e-10	0.255258	0.917	0.876	8.40416e-06	1
DPEP1	7.23804e-10	0.252443	0.274	0.159	1.02983e-05	1
RBM33	9.5769e-10	0.344589	0.364	0.24	1.3626e-05	1
TSC22D3	1.34023e-09	0.289587	0.988	0.988	1.90688e-05	1
GADD45A	2.0469e-09	0.35415	0.407	0.278	2.91233e-05	1
NANS	2.24074e-09	0.267528	0.626	0.509	3.18813e-05	1
CD48	5.00552e-09	0.256678	0.875	0.809	7.12186e-05	1
CALM1	8.25915e-09	0.269869	0.927	0.911	0.000117511	1
REXO2	8.94308e-09	0.260826	0.629	0.513	0.000127242	1
ATF3	1.66584e-08	0.430219	0.298	0.188	0.000237016	1
RTN4	2.38364e-08	0.304273	0.638	0.523	0.000339144	1
VPS37B	4.64037e-08	0.277768	0.667	0.555	0.000660231	1
TNFSF10	8.57495e-08	0.265616	0.27	0.168	0.00122004	1
IFITM2	2.69351e-07	0.29227	0.539	0.425	0.00383233	1
KLF2	3.17464e-07	0.278145	0.908	0.909	0.00451688	1
AL135905.2	3.38071e-07	0.257468	0.381	0.274	0.00481008	1
GLA	3.58104e-07	0.325184	0.352	0.251	0.0050951	1
CYBA	3.80922e-65	1.32175	1	0.999	5.41976e-61	2
PSAP	6.73449e-57	0.816917	1	1	9.58183e-53	2
RPL13	4.12711e-52	0.839311	1	0.999	5.87206e-48	2
RPS12	1.25321e-41	0.752282	1	1	1.78307e-37	2
SRGN	7.59808e-36	0.836006	1	0.995	1.08106e-31	2
ADGRL2	6.80161e-33	0.382497	0.256	0.042	9.67734e-29	2
HLA-E	9.29933e-32	0.762959	1	0.977	1.32311e-27	2
HGF	6.67903e-26	0.594236	0.622	0.259	9.50292e-22	2
TXNDC5	9.87208e-26	0.657898	1	0.981	1.4046e-21	2
PTPRC	2.28432e-25	0.3447	0.301	0.069	3.25013e-21	2
ARID5B	1.37547e-23	0.679557	0.705	0.37	1.95702e-19	2
MOXD1	6.34651e-22	0.646953	0.744	0.413	9.02981e-18	2
MTDH	2.52631e-21	0.623028	1	0.992	3.59444e-17	2
PTMA	1.77534e-20	0.425472	1	1	2.52595e-16	2
LINC01781	1.97247e-20	0.554792	0.994	0.971	2.80642e-16	2
HLA-A	3.56252e-18	0.504244	1	1	5.06875e-14	2
B2M	8.36686e-18	0.353683	1	1	1.19044e-13	2
SSR1	1.95983e-16	0.596236	0.833	0.648	2.78845e-12	2
RPS24	2.58026e-16	0.371249	1	0.999	3.67119e-12	2
COX4I1	3.96285e-16	0.424251	0.981	0.959	5.63834e-12	2
CKLF	6.23645e-16	0.592539	0.705	0.453	8.87322e-12	2
ANAPC16	1.2546e-15	0.474895	0.929	0.876	1.78504e-11	2
UBE2J1	2.4001e-15	0.421147	1	0.99	3.41486e-11	2
PMAIP1	8.82262e-15	0.352977	0.263	0.081	1.25528e-10	2
DUSP1	1.60351e-14	0.607082	0.994	0.979	2.28148e-10	2
ACSF3	3.77793e-14	0.299572	0.301	0.107	5.37524e-10	2
BUD23	4.24954e-14	0.433457	0.955	0.899	6.04625e-10	2
HLA-B	5.62625e-14	0.456425	1	1	8.00503e-10	2
MDK	6.39703e-14	0.50095	0.878	0.744	9.1017e-10	2
TSC22D3	1.77162e-13	0.602344	0.987	0.988	2.52066e-09	2
TET1	3.29327e-13	0.431787	0.481	0.243	4.68567e-09	2
CD99	6.38823e-12	0.419932	0.897	0.771	9.08917e-08	2
GLG1	6.77855e-12	0.408803	0.705	0.425	9.64452e-08	2
DNAJA2	1.83e-11	0.27575	0.391	0.176	2.60372e-07	2
TXNIP	4.43017e-11	0.638779	0.974	0.947	6.30325e-07	2
FXYD5	2.41916e-10	0.299911	1	0.998	3.44198e-06	2
CIRBP	2.76417e-10	0.365355	0.974	0.948	3.93286e-06	2
PSMB10	7.18203e-10	0.374212	0.686	0.473	1.02186e-05	2
TCF25	8.29593e-10	0.465034	0.769	0.611	1.18034e-05	2
APRT	9.79263e-10	0.397811	0.827	0.686	1.3933e-05	2
PABPC4	1.01952e-09	0.470551	0.699	0.519	1.45057e-05	2
TPT1	1.0313e-09	0.28338	1	1	1.46733e-05	2
TMSB10	1.1981e-09	0.316286	0.994	0.993	1.70466e-05	2
SARAF	1.3529e-09	0.270534	1	0.995	1.92491e-05	2
IGFLR1	3.16488e-09	0.394036	0.417	0.228	4.50299e-05	2
ITGA4	3.24837e-09	0.435342	0.782	0.642	4.62177e-05	2
TMSB4X	3.47247e-09	0.32732	0.987	0.969	4.94063e-05	2
ADA2	5.56871e-09	0.378107	0.795	0.627	7.92316e-05	2
HNRNPF	7.01088e-09	0.447304	0.654	0.469	9.97507e-05	2
CUTA	1.14049e-08	0.276985	1	0.997	0.000162268	2
EAF2	1.27228e-08	0.325222	0.974	0.94	0.00018102	2
TMEM208	6.46814e-08	0.346212	0.705	0.531	0.000920287	2
CD48	2.00712e-07	0.336035	0.904	0.813	0.00285573	2
CNBP	2.04321e-07	0.262751	0.987	0.957	0.00290708	2
PEBP1	2.58203e-07	0.285839	0.949	0.914	0.00367371	2
BTG1	4.46377e-07	0.3517	1	0.993	0.00635105	2
CHD9	4.62889e-07	0.291147	0.404	0.238	0.00658598	2
SUMF2	4.84748e-07	0.328085	0.788	0.607	0.006897	2
PCDH9	6.22065e-07	0.392838	0.628	0.475	0.00885074	2
ZBTB38	6.38236e-07	0.334799	0.821	0.706	0.00908083	2
ITFG1	8.54749e-07	0.284707	0.59	0.401	0.0121614	2
C16orf74	9.45239e-07	0.301451	0.603	0.419	0.0134489	2
FBP1	1.50588e-06	0.268879	1	0.976	0.0214256	2
JUN	1.56827e-06	0.378651	0.994	0.995	0.0223133	2
EIF3A	1.60337e-06	0.34046	0.705	0.55	0.0228127	2
BLNK	1.6314e-06	0.342267	0.744	0.59	0.0232116	2
LIME1	1.87892e-06	0.343331	0.872	0.844	0.0267332	2
KLF2	2.2424e-06	0.394247	0.955	0.907	0.0319049	2
TFAM	2.26388e-06	0.258394	0.455	0.296	0.0322105	2
HPS1	2.51935e-06	0.273072	0.538	0.366	0.0358453	2
DNAJC9	3.2052e-06	0.279644	0.404	0.245	0.0456036	2
TXNDC5	1.74957e-57	0.450927	0.99	0.977	2.48929e-53	3
RAB30	1.39167e-54	0.671386	0.903	0.8	1.98007e-50	3
RGS2	4.08929e-50	0.807594	0.811	0.661	5.81825e-46	3
DUSP1	7.31218e-48	0.615626	0.982	0.978	1.04038e-43	3
CKAP4	1.57737e-45	0.446147	0.881	0.777	2.24428e-41	3
APP	4.20852e-45	0.438478	0.568	0.353	5.98788e-41	3
ITM2C	1.52897e-38	0.413355	0.987	0.997	2.17542e-34	3
EEF2	1.26487e-36	0.280647	0.999	0.998	1.79966e-32	3
RAPGEF1	8.23587e-30	0.339794	0.407	0.238	1.1718e-25	3
ELL2	1.91197e-28	0.362323	0.745	0.608	2.72035e-24	3
HDLBP	1.02754e-26	0.365242	0.93	0.87	1.46199e-22	3
SDC1	6.20039e-24	0.301189	0.991	0.974	8.82191e-20	3
SLC38A10	6.34073e-21	0.282691	0.595	0.453	9.02159e-17	3
IRF4	2.22552e-20	0.421681	0.512	0.389	3.16647e-16	3
PRCP	5.77347e-20	0.27561	0.984	0.963	8.21449e-16	3
H1FX	9.05687e-20	0.453768	0.889	0.837	1.28861e-15	3
JUND	2.14511e-17	0.354326	0.796	0.726	3.05206e-13	3
OTUD1	3.15369e-17	0.440464	0.357	0.246	4.48707e-13	3
HERPUD1	4.96735e-17	0.33367	0.992	0.994	7.06755e-13	3
UBC	1.05423e-16	0.287865	1	1	1.49996e-12	3
TENT5C	1.24064e-16	0.258838	0.983	0.964	1.76518e-12	3
PALM2-AKAP2	1.62167e-16	0.257981	0.79	0.706	2.30731e-12	3
PDE4B	4.43715e-16	0.319302	0.907	0.852	6.31318e-12	3
CXCR4	1.29128e-15	0.3086	0.993	0.995	1.83723e-11	3
PECAM1	8.01661e-13	0.252917	0.78	0.711	1.1406e-08	3
NR4A2	1.96783e-12	0.348999	0.564	0.461	2.79983e-08	3
AC020916.1	1.34307e-10	0.324576	0.414	0.328	1.91092e-06	3
TRIB1	1.58384e-10	0.279812	0.954	0.941	2.25349e-06	3
DUSP5	7.5403e-09	0.29013	0.584	0.527	0.000107283	3
RGS1	9.1671e-08	0.272926	0.875	0.815	0.0013043	3
ZFP36L2	3.13014e-07	0.337517	0.955	0.96	0.00445357	3
CST3	2.47405e-264	1.27954	0.974	0.624	3.52008e-260	4
UBL5	1.02046e-144	0.613821	0.987	0.925	1.45192e-140	4
MS4A1	8.10849e-127	0.800116	0.897	0.608	1.15368e-122	4
JSRP1	1.25661e-126	0.585772	1	0.975	1.7879e-122	4
DUSP22	7.71624e-124	0.738229	0.932	0.717	1.09787e-119	4
ICAM3	1.18124e-116	0.522895	0.997	0.967	1.68067e-112	4
CDKN1A	8.56359e-108	0.566375	0.977	0.833	1.21843e-103	4
LY6E	4.92418e-105	0.60295	0.402	0.092	7.00612e-101	4
ADM	1.5302e-103	0.814908	0.426	0.117	2.17717e-99	4
RGS13	4.11696e-102	0.567945	0.94	0.675	5.85761e-98	4
CD74	4.30013e-85	0.400183	1	0.999	6.11822e-81	4
LSP1	4.30704e-74	0.448994	0.981	0.91	6.12805e-70	4
CD9	3.92485e-73	0.397407	0.97	0.81	5.58427e-69	4
NFKBIA	1.07437e-72	0.636354	0.999	0.979	1.52861e-68	4
KLF10	8.54051e-72	0.657281	0.715	0.469	1.21514e-67	4
LAPTM5	1.16976e-67	0.416008	0.994	0.959	1.66433e-63	4
ST6GALNAC4	2.19876e-64	0.436166	0.917	0.768	3.1284e-60	4
GSTP1	2.50687e-63	0.368357	0.997	0.984	3.56678e-59	4
Z93241.1	6.02331e-63	0.953042	0.627	0.403	8.56997e-59	4
PDCD4	1.07239e-61	0.49372	0.898	0.732	1.5258e-57	4
ATP6V1G1	1.76682e-61	0.358126	0.992	0.963	2.51383e-57	4
RHOB	4.0402e-57	0.53619	0.988	0.902	5.74839e-53	4
FRZB	3.10711e-52	0.378432	0.941	0.773	4.4208e-48	4
HINT1	1.5226e-50	0.33	0.995	0.982	2.16635e-46	4
CDC37	3.19102e-50	0.358002	0.876	0.745	4.54019e-46	4
GADD45B	2.00621e-48	0.725983	0.907	0.738	2.85443e-44	4
PPP1R15A	9.53865e-48	0.450222	0.994	0.955	1.35716e-43	4
CFL1	9.88819e-48	0.30985	0.993	0.979	1.40689e-43	4
EDNRB	1.03158e-47	0.400134	0.646	0.41	1.46774e-43	4
TXN	4.70043e-47	0.342492	0.966	0.903	6.68777e-43	4
RNF144B	3.74641e-44	0.397966	0.283	0.105	5.3304e-40	4
NDUFS8	3.87195e-44	0.342286	0.937	0.835	5.50901e-40	4
SELENOM	4.05007e-44	0.30392	0.995	0.988	5.76243e-40	4
EIF3G	1.16037e-43	0.341738	0.943	0.853	1.65098e-39	4
HNRNPA2B1	1.48736e-43	0.306345	0.997	0.987	2.11622e-39	4
MT-ND3	4.91396e-41	0.326976	0.998	0.992	6.99158e-37	4
IFNAR2	2.43219e-40	0.335089	0.92	0.825	3.46052e-36	4
CRIP1	2.67189e-40	0.324474	0.807	0.567	3.80157e-36	4
SELENOP	4.02581e-40	0.337741	0.425	0.228	5.72793e-36	4
ISG20	2.72331e-39	0.339577	0.945	0.868	3.87472e-35	4
PIN1	6.46822e-39	0.340655	0.596	0.419	9.20298e-35	4
CBX3	1.2112e-38	0.367824	0.58	0.394	1.72329e-34	4
LMNA	6.68723e-38	0.383331	0.941	0.82	9.51458e-34	4
XBP1	4.48847e-37	0.296577	1	1	6.3862e-33	4
ISCU	5.20344e-37	0.293407	0.992	0.961	7.40345e-33	4
MEF2B	3.06671e-36	0.346618	0.779	0.634	4.36332e-32	4
ICAM1	3.34649e-36	0.379219	0.381	0.2	4.76139e-32	4
RGS1	7.24654e-36	0.277215	0.938	0.736	1.03104e-31	4
H3F3A	2.95313e-35	0.261309	0.996	0.991	4.20171e-31	4
PLD4	2.88204e-34	0.3416	0.522	0.328	4.10056e-30	4
KLF6	1.48301e-33	0.401837	0.991	0.94	2.11002e-29	4
IL16	1.7358e-32	0.328535	0.899	0.804	2.4697e-28	4
JUNB	1.88315e-32	0.39536	0.998	0.965	2.67935e-28	4
DERL1	2.19484e-32	0.275186	0.974	0.946	3.12281e-28	4
BBC3	8.61054e-32	0.336674	0.408	0.232	1.22511e-27	4
HSH2D	1.11471e-31	0.32764	0.548	0.37	1.58601e-27	4
CADM1	7.78364e-31	0.259161	0.974	0.944	1.10746e-26	4
NPB	5.03663e-30	0.266219	0.257	0.113	7.16612e-26	4
MT-CYB	7.25201e-30	0.261065	1	0.999	1.03182e-25	4
SRSF7	5.06812e-29	0.308345	0.936	0.87	7.21092e-25	4
PPP1CA	6.12047e-29	0.258121	0.936	0.868	8.70821e-25	4
IL5RA	3.01845e-28	0.298442	0.64	0.471	4.29465e-24	4
PRDX1	3.06214e-28	0.282491	0.954	0.921	4.35681e-24	4
PIM1	1.15715e-27	0.291348	0.321	0.168	1.6464e-23	4
MRPL4	2.34714e-27	0.273697	0.555	0.398	3.33951e-23	4
AMPD1	2.99371e-27	0.317763	0.787	0.641	4.25946e-23	4
ARL6IP5	8.10733e-27	0.287773	0.779	0.654	1.15351e-22	4
DNMT1	4.97498e-26	0.270518	0.361	0.21	7.07841e-22	4
CORO1B	6.30962e-26	0.277457	0.553	0.394	8.97733e-22	4
PHPT1	9.80109e-26	0.253738	0.906	0.832	1.3945e-21	4
CD1D	1.1257e-24	0.293815	0.68	0.544	1.60164e-20	4
RPS4Y1	1.18528e-24	0.250912	0.929	0.862	1.68642e-20	4
C11orf24	2.64597e-24	0.284473	0.627	0.494	3.76469e-20	4
NDUFV1	4.00984e-24	0.267142	0.782	0.688	5.7052e-20	4
NFKBIE	4.04136e-23	0.251427	0.35	0.208	5.75005e-19	4
MRPL34	1.89688e-22	0.269071	0.705	0.599	2.69888e-18	4
GPR160	6.14257e-22	0.251527	0.843	0.752	8.73964e-18	4
TUBA4A	1.03322e-21	0.298244	0.618	0.495	1.47007e-17	4
MARCKS	1.33498e-21	0.273788	0.9	0.823	1.89941e-17	4
HIST1H4C	3.34603e-21	0.353081	0.699	0.579	4.76073e-17	4
BIRC3	3.54594e-21	0.252911	0.679	0.525	5.04516e-17	4
ZFP36	1.14148e-19	0.317559	0.988	0.944	1.62409e-15	4
MPC2	1.43664e-19	0.254039	0.531	0.41	2.04405e-15	4
LIMD2	2.67586e-19	0.259291	0.541	0.407	3.80721e-15	4
APLP2	5.71456e-19	0.262306	0.614	0.487	8.13067e-15	4
CAV1	2.094e-18	0.257673	0.584	0.463	2.97934e-14	4
DUSP6	3.07552e-18	0.426483	0.458	0.341	4.37585e-14	4
H2AFZ	4.18712e-16	0.266324	0.916	0.894	5.95743e-12	4
UAP1	3.52862e-15	0.250389	0.577	0.48	5.02052e-11	4
NFKBIZ	1.62187e-14	0.265397	0.668	0.558	2.3076e-10	4
ZFP36L1	5.13264e-14	0.287471	0.304	0.2	7.30272e-10	4
GGH	8.51322e-13	0.275504	0.591	0.501	1.21126e-08	4
AL021155.5	1.98853e-12	0.268275	0.355	0.26	2.82929e-08	4
AC239799.2	9.90593e-11	0.393234	0.311	0.232	1.40942e-06	4
TUBA1B	7.31445e-07	0.265395	0.802	0.745	0.010407	4
