# Supplementary material for: Resolving the spatial architecture of myeloma and its microenvironment at the single-cell level
Source: Nat Commun. 2023 Aug 17;14:5011. doi: 10.1038/s41467-023-40584-4 (PMC10435504; doi:10.1038/s41467-023-40584-4)
Supplement: Supplementary file 8 — Suplementary Data 5 [file 41467_2023_40584_MOESM8_ESM.xlsx]

## Sheet: Tabelle1
Celltype	P01		P02		P03		P04		P05		P06		Mean		SD		p-value	Confidence interval
	RBM	FL	RBM	FL	RBM	FL	RBM	FL	RBM	FL	RBM	FL	RBM	FL	RBM	FL
CD14 Monocytes/Macrophages	45.2	16.6	22.7	3.1	11.7	1.4	17.1	7.4	6.7	5.3	27.6	10.9	21.83	7.45	13.67	5.58	0.031	-28.6; -1.4		SD: standard deviation
CD16 Monocytes/Macrophages	10	2.9	6.6	0.3	1.2	0.6	11.1	2.1	4.3	2.8	4.8	1.4	6.33	1.68	3.72	1.1	0.031	-9.0; -0.6		RBM: random bone marrow
cDC2	2.8	2	0.6	0.5	0.1	0	1.4	1.5	1	1.2	2.5	1.6	1.4	1.13	1.06	0.75	0.563	-0.9; 0.2		FL: focal lesion
pDC	2.3	0.7	0.3	0	0	0.2	0.4	2.4	1.6	2.1	4.5	1.7	1.52	1.18	1.71	1.02	0.844	-2.8; 2.0		* 60-80% confidence interval due to 0 or equal values between FL and RBM
CD8 Memory2	0.9	2.9	24.4	34.8	19.4	15.6	29.1	34.8	8.4	7.1	3.6	5.8	14.30	16.83	11.63	14.54	0.313	-3.8; 10.4
CD4 Memory	8.5	26.4	2.2	8.3	9.7	4.6	4.4	11.4	17.1	14.5	6	14	7.98	13.2	5.23	7.45	0.156	-5.1; 17.9
CD8 Effector2	1.6	1.7	7.1	7.6	10.4	29.6	2	11.9	4	4.2	4.3	11.8	4.9	11.13	3.33	9.92	0.031	0.1; 19.2
CD4 Naive	0	0.5	0.1	6.8	0.7	0	0.5	0.9	6.7	5.1	7.7	6	2.62	3.22	3.57	3.07	0.844	-1.7; 6.7
CD8 Naive	0.8	0.8	0.2	2.4	1.3	0	0	0.2	2.6	3.2	5	4.8	1.65	1.9	1.89	1.9	0.787	-0.55; 1.2*
CD8 Effector1	0	0	4	5.2	1.9	0	3	2.3	1.6	0.6	1	0.5	1.92	1.43	1.42	2.03	0.418	-1.3 ; 0.25*
regulatory T (Tregs)	0.1	1	1.2	1.1	0.6	0.4	0.7	2.2	0.5	0.9	0.5	1.4	0.60	1.17	0.36	0.60	0.156	-0.2 ; 1.5
MAIT	1.2	3.2	1	0.8	0.3	0	0.5	0.9	0.9	0.3	0.9	1.4	0.80	1.1	0.33	1.14	0.688	-0.6; 2.0
gdT	1	2.6	0	0.5	1.3	0.1	0.2	0.3	0.4	0.3	0	0	0.48	0.63	0.55	0.98	0.787	-0.55; 0.85*
CD8 Memory1	0	0.1	0	0	0.1	0	0.2	0	0.3	0.2	0	0.2	0.10	0.08	0.13	0.10	1	-0.15; 0.1*
NK	3.8	14.4	12.3	12.6	30.9	21.3	11.6	7.1	27.8	30.4	13.5	13.4	16.65	16.53	10.46	8.17	1	-9.6; 10.6
CD56 bright NK	1.2	2.8	0.2	0.5	1.5	0.7	0.9	0.6	1.1	1.3	0.3	0.8	0.87	1.12	0.52	0.87	0.688	-0.8; 1.6
Memory B	2.7	3.2	7.6	5.4	2.8	6.4	4.4	2.1	6.8	7.5	2.2	2.5	4.42	4.52	2.29	2.23	0.844	-2.3; 3.6
Naive B	4	5.6	1.3	1.4	0.7	0.8	3.6	2.9	2.5	2.3	3.7	4.4	2.63	2.9	1.38	1.82	0.6	-0.3; 0.85*
Plasmablast	0	0.1	0.4	0.8	2.8	4.1	0.2	0.1	0.9	1	0.1	0	0.73	1.02	1.06	1.57	0.396	-4.8 E-06; 7 E-01*
Progenitor red blood cells	9.7	9.6	3.3	7.9	1.6	11.7	7.5	6.5	2.2	5.6	3.5	11.1	4.63	8.73	3.23	2.48	0.156	-1.0; 10.1
Progenitor Macrophages	1	0.1	2.7	0	0.7	0	0.3	0.1	0.6	0	0.4	0	0.95	0.03	0.89	0.05	0.031	-2.7; -0.2
Progenitor DC	1.6	0.7	0.2	0	0	0.1	0.2	1.3	0.8	1.2	3	2.9	0.97	1.03	1.16	1.06	1	-0.9; 1.1
GMP	0.6	0.1	0.5	0	0.1	0.8	0.4	0.1	0.1	1	3.7	1.7	0.90	0.62	1.39	0.67	0.833	-1.25; 0.7*
HSC	0	0.7	0.6	0	0.4	1.3	0.2	0.3	0.4	0.8	0.2	0.7	0.30	0.63	0.21	0.45	0.219	-0.6; 0.9
LMPP	0.6	0	0.5	0	0	0.1	0.2	0.4	0.5	0.6	0.4	0.3	0.37	0.23	0.23	0.24	0.563	-0.6; 0.2
Progenitor B1	0.3	1.1	0	0	0	0	0	0.1	0.1	0.1	0.4	0.6	0.13	0.32	0.18	0.44	0.181	0.1; 0.8*
Progenitor B2	0.3	0.3	0	0	0	0	0	0.1	0.1	0.2	0.2	0.2	0.10	0.13	0.13	0.12	0.346	NaN
