# Supplementary material for: Resolving the spatial architecture of myeloma and its microenvironment at the single-cell level
Source: Nat Commun. 2023 Aug 17;14:5011. doi: 10.1038/s41467-023-40584-4 (PMC10435504; doi:10.1038/s41467-023-40584-4)
Supplement: Supplementary file 9 — Suplementary Data 6 [file 41467_2023_40584_MOESM9_ESM.xlsx]

## Sheet: T-cell receptor clones
PID	CloneID	Clonotype	FL absolute	FL proportion	RBM absolute	RBM proportion	Target*
P01	1	CAVLDSNYQLIW_CSARGEGAADTDTQYF	9	1.65%	2	1.75%	virus		RBM: random bone marrow; FL: focal lesion
P01	2	CAVSDSNYQLIW_CASSDGQGSDEQYF	6	1.10%	0	0	virus		*database query4,5 with the CDR3 sequences of the expanded T-cell clones to test for known antigen specificities
P02	1	CAVESGAGSYQLTF_CASSTLDSSSQETQYF	206	15.58%	113	19.02%	melanoma antigen
P02	2	CAASVGGSQGNLIF_CASSPPDRYNEQFF	61	4.61%	136	22.90%	NA
P02	3	CAGKTGNTGKLIF_CASIRQGATEAFF	66	4.99%	27	4.55%	NA
P02	4	CVLISGRNTDKLIF_CATSRLAGRSTGELFF	43	3.25%	11	1.85%	NA
P02	5	CAFRLYNQGGKLIF;CPLNARLMF_	36	2.72%	13	2.19%	NA
		CSALDPGPINSPLHF
P02	6	CILSWEGGSEKLVF_CAISLWGGYNSPLHF	31	2.34%	10	1.68%	NA
P02	7	CAMRESAGKSTF_CAGAREAQTDTQYF	29	2.19%	10	1.68%	NA
P02	8	CVVNIPQGGYKLSF_CASTWTSGSTDTQYF	24	1.82%	9	1.52%	NA
P02	9	CALIDNSGNTPLVF_CSAPRGPDEQFF	27	2.04%	3	0.51%	NA
P02	10	CAATLYSGGGADGLTF_CASTYYNEQFF	13	0.98%	8	1.35%	NA
P02	11	CAGYPLNYGGSQGNLIF_CSVYQGPGHGYTF	16	1.21%	5	0.84%	NA
P02	12	CAGQPVPNRDDKIIF_CASSLWYLSGLPNNEQFF	8	0.61%	12	2.02%	NA
P02	13	CATDPFIIQGAQKLVF_CASSSTWTEYSNQPQHF	2	0.15%	7	1.18%	NA
P03	1	CAIHTSYGKLTF_CASSFFSGGPHEQYF	173	17.33%	43	5.93%	NA
P03	2	CAVKAAGNKLTF_CASSSPGTEAFF	45	4.51%	10	1.38%	virus
P03	3	CAEDNNARLMF_CASSLGPGGIQYF;	34	3.41%	9	1.24%	virus
		CSARVGVGNTIYF
P03	4	CAVNQAGTALIF_CAWTSGGGTDTQYF	30	3.01%	7	0.97%	virus
P03	5	CILTGNDYKLSF_CASSGFISYNSPLHF	25	2.51%	3	0.41%	NA
P03	6	CAVKWTNFGNEKLTF_CSVAGSKVYNEQFF	22	2.20%	3	0.41%	NA
P03	7	CAVYMYSGGGADGLTF_CASTPGQAANYGYTF	5	0.50%	19	2.62%	NA
P03	8	CGSDGGSQGNLIF_CASTPKGPLLGSGNTIYF	19	1.90%	4	0.55%	NA
P03	9	CARESDGGATNKLIF_CASSPLGRELGEAFF	15	1.50%	5	0.69%	NA
P03	10	CALIGGSYIPTF_CASGIRTGEVGETQYF	7	0.70%	12	1.66%	NA
P03	11	CAVTFTSGTYKYIF_CASGPGTGIYEQYF	7	0.70%	12	1.66%	NA
P03	12	CALDEDAGGTSYGKLTF;CAVGGYGQNFVF_	7	0.70%	12	1.66%	virus
		CASSSPPGTGSYNEQFF
P03	13	CAANRPTDFYGGSQGNLIF_CASSLAPSGYQETQYF	14	1.40%	2	0.28%	NA
P03	14	CAVRDDKIIF_CASSSWTGGETQYF	11	1.10%	2	0.28%	virus
P03	15	CAVMDSNYQLIW_CASSTPGPVQPQHF	4	0.40%	10	1.38%	virus
P04	1	CALRSHSNTGNQFYF;CAASKSGGGTGNQFYF_	76	6.28%	209	13.19%	NA
		CAISDLGLGYTF
P04	2	NA_CASNLRGVVGTDTQYF	75	6.20%	188	11.86%	NA
P04	3	CAVRDWGAAGNKLTF_CASSLAREGNQPQHF	97	8.02%	145	9.15%	NA
P04	4	CAANTNAGKSTF_CASSPRSQANEKLFF	48	3.97%	72	4.54%	virus
P04	5	CAASNYGGSQGNLIF_CASSQDELSPGGGNTIYF	29	2.40%	74	4.67%	NA
P04	6	CAESEGNNDMRF_CASSLVGGGRADTQYF	50	4.13%	34	2.15%	NA
P04	7	CGADIGGAQKLVF_CASSPYSGNTIYF	25	2.07%	42	2.65%	NA
P04	8	CALGGGSYIPTF_CASTPGPYNEQFF	14	1.16%	41	2.59%	NA
P04	9	CAESRPGGGSQGNLIF_CASSFEMNTEAFF	27	2.23%	22	1.39%	NA
P04	10	CAMREGLIVTDQGAQKLVF;	17	1.40%	30	1.89%	NA
		CATGLPGSEKLVF_CASSLGTALNYGYTF
P04	11	CALSEEGSGGSNYKLTF_CSVLTGLGGYTF	20	1.65%	13	0.82%	NA
P04	12	CAITNAGKSTF_CASSSRSFNEKLFF;	16	1.32%	13	0.82%	NA
		CSVGQQGYEQYF
P04	13	CALGWANNLFF_CASSQGTGHTGELFF	8	0.66%	20	1.26%	virus
P04	14	CALMVGQLIW_CASSTEAGGTDTQYF	22	1.82%	3	0.19%	NA
P04	15	CAFYPGNQFYF_CASSFPAGGYTDTQYF	13	1.07%	12	0.76%	NA
P04	16	CAVCPDGQKLLF_CASSVVSAGYYNEQFF	15	1.24%	3	0.19%	NA
P05	1	CILLETSYDKVIF_CASSETGTAVYNEQFF	17	1.70%	26	1.53%	NA
P05	2	CALSDGGAQKLVF_CSASKRVWNGYTF	16	1.60%	18	1.06%	NA
P05	3	CASMGGTALIF_CASSLILAEAFF	7	0.70%	30	1.77%	NA
P05	4	CAVRDIRGGGYQLIW_CASSDFMTGRTDTQYF	7	0.70%	22	1.30%	NA
P05	5	CAVNSVNDMRF_CASSQAGYTYEQYF	10	1.00%	10	0.59%	NA
P05	6	CAVSALLNDYKLS_CSARNRDSLLDTQYF;	12	1.20%	7	0.41%	NA
		CASSLGTSGTYNEQFF
P05	7	CAALYNQGGKLIF_CASSYSIGNNDYGYTF	12	1.20%	6	0.35%	virus
P06	1	CASRGGSGNTPLVF_CASSSYYLIAGWESNEQFF	17	1.29%	4	0.67%	NA
P06	2	CAMREGRGSSYKLIF_CASSHIPFGANVLTF	8	0.82%	12	1.72%	NA
P06	3	CAATPFYGNKLVF_CAWSTGAEAFF	13	1.33%	5	0.72%	NA
P06	4	CATDTGRRALTF_CSAVKAGVGRETQYF	5	0.51%	12	1.72%	virus
P06	5	CALNEYNTDKLIF_CASSQPEQGGTDTQYF	10	1.02%	1	0.14%	NA
P06	6	CATDDPKAAGNKLTF_CASSASPGTEAYEQYF	6	0.61%	7	1.00%	NA
