# Supplementary material for: Resolving the spatial architecture of myeloma and its microenvironment at the single-cell level
Source: Nat Commun. 2023 Aug 17;14:5011. doi: 10.1038/s41467-023-40584-4 (PMC10435504; doi:10.1038/s41467-023-40584-4)
Supplement: Supplementary file 10 — Suplementary Data 7 [file 41467_2023_40584_MOESM10_ESM.xlsx]

## Sheet: Tabelle1
Patient	Location	Clonotype	alpha1	alpha2	beta1	beta2	CD4 Memory	CD4 Naive	MAIT	CD8 Memory_2	CD8 Effector_1	CD8 Naive	CD8 Effector_2	Treg	CD8 Memory_1	gdT
P01	RBM	1	CAVLDSNYQLIW	-	CSARGEGAADTDTQYF	-	0	0	2	0	0	0	0	0	0	0
P01	FL	1	CAVLDSNYQLIW	-	CSARGEGAADTDTQYF	-	0	0	9	0	0	0	0	0	0	0
P01	RBM	2	CAVSDSNYQLIW	-	CASSDGQGSDEQYF	-	0	0	0	0	0	0	0	0	0	0
P01	FL	2	CAVSDSNYQLIW	-	CASSDGQGSDEQYF	-	0	0	6	0	0	0	0	0	0	0
P02	RBM	1	CAVESGAGSYQLTF	-	CASSTLDSSSQETQYF	-	1	0	2	83	13	0	13	0	0	1
P02	FL	1	CAVESGAGSYQLTF	-	CASSTLDSSSQETQYF	-	1	0	5	132	40	0	28	0	0	0
P02	RBM	2	CAASVGGSQGNLIF	-	CASSPPDRYNEQFF	-	0	0	1	63	14	0	58	0	0	0
P02	FL	2	CAASVGGSQGNLIF	-	CASSPPDRYNEQFF	-	0	0	0	45	4	0	12	0	0	0
P02	RBM	3	CAGKTGNTGKLIF	-	CASIRQGATEAFF	-	0	0	0	22	0	0	5	0	0	0
P02	FL	3	CAGKTGNTGKLIF	-	CASIRQGATEAFF	-	2	0	0	60	2	0	2	0	0	0
P02	RBM	4	CVLISGRNTDKLIF	-	CATSRLAGRSTGELFF	-	0	0	0	11	0	0	0	0	0	0
P02	FL	4	CVLISGRNTDKLIF	-	CATSRLAGRSTGELFF	-	0	0	0	39	2	0	2	0	0	0
P02	RBM	5	CAFRLYNQGGKLIF	CPLNARLMF	CSALDPGPINSPLHF	-	0	0	0	9	1	0	3	0	0	0
P02	FL	5	CAFRLYNQGGKLIF	CPLNARLMF	CSALDPGPINSPLHF	-	0	0	0	33	1	0	2	0	0	0
P02	RBM	6	CILSWEGGSEKLVF	-	CAISLWGGYNSPLHF	-	0	0	0	9	1	0	0	0	0	0
P02	FL	6	CILSWEGGSEKLVF	-	CAISLWGGYNSPLHF	-	0	0	0	20	11	0	0	0	0	0
P02	RBM	7	CAMRESAGKSTF	-	CAGAREAQTDTQYF	-	0	0	0	7	1	0	2	0	0	0
P02	FL	7	CAMRESAGKSTF	-	CAGAREAQTDTQYF	-	0	0	1	24	1	0	3	0	0	0
P02	RBM	8	CVVNIPQGGYKLSF	-	CASTWTSGSTDTQYF	-	0	0	0	9	0	0	0	0	0	0
P02	FL	8	CVVNIPQGGYKLSF	-	CASTWTSGSTDTQYF	-	0	0	0	21	1	0	2	0	0	0
P02	RBM	9	CALIDNSGNTPLVF	-	CSAPRGPDEQFF	-	0	0	0	2	1	0	0	0	0	0
P02	FL	9	CALIDNSGNTPLVF	-	CSAPRGPDEQFF	-	0	0	0	19	3	0	5	0	0	0
P02	RBM	10	CAATLYSGGGADGLTF	-	CASTYYNEQFF	-	0	0	0	7	0	0	1	0	0	0
P02	FL	10	CAATLYSGGGADGLTF	-	CASTYYNEQFF	-	0	0	0	7	2	0	4	0	0	0
P02	RBM	11	CAGYPLNYGGSQGNLIF	-	CSVYQGPGHGYTF	-	0	0	0	5	0	0	0	0	0	0
P02	FL	11	CAGYPLNYGGSQGNLIF	-	CSVYQGPGHGYTF	-	0	0	0	12	1	0	3	0	0	0
P02	RBM	12	CAGQPVPNRDDKIIF	-	CASSLWYLSGLPNNEQFF	-	0	0	0	7	5	0	0	0	0	0
P02	FL	12	CAGQPVPNRDDKIIF	-	CASSLWYLSGLPNNEQFF	-	0	0	0	5	2	0	1	0	0	0
P02	RBM	13	CATDPFIIQGAQKLVF	-	CASSSTWTEYSNQPQHF	-	0	0	0	2	2	0	3	0	0	0
P02	FL	13	CATDPFIIQGAQKLVF	-	CASSSTWTEYSNQPQHF	-	0	0	0	1	0	0	1	0	0	0
P03	RBM	1	CAIHTSYGKLTF	-	CASSFFSGGPHEQYF	-	0	0	0	3	2	0	38	0	0	0
P03	FL	1	CAIHTSYGKLTF	-	CASSFFSGGPHEQYF	-	0	0	0	16	0	0	157	0	0	0
P03	RBM	2	CAVKAAGNKLTF	-	CASSSPGTEAFF	-	0	0	0	2	0	0	8	0	0	0
P03	FL	2	CAVKAAGNKLTF	-	CASSSPGTEAFF	-	0	0	0	8	0	0	37	0	0	0
P03	RBM	3	CAEDNNARLMF	CASSLGPGGIQYF	CSARVGVGNTIYF	-	0	0	0	3	0	0	6	0	0	0
P03	FL	3	CAEDNNARLMF	CASSLGPGGIQYF	CSARVGVGNTIYF	CASSLGPGGIQYF	2	0	0	10	0	0	22	0	0	0
P03	RBM	4	CAVNQAGTALIF	-	CAWTSGGGTDTQYF	-	0	0	0	1	0	0	6	0	0	0
P03	FL	4	CAVNQAGTALIF	-	CAWTSGGGTDTQYF	-	1	0	0	10	0	0	19	0	0	0
P03	RBM	5	CILTGNDYKLSF	-	CASSGFISYNSPLHF	-	0	0	0	0	0	0	3	0	0	0
P03	FL	5	CILTGNDYKLSF	-	CASSGFISYNSPLHF	-	0	0	0	7	0	0	18	0	0	0
P03	RBM	6	CAVKWTNFGNEKLTF	-	CSVAGSKVYNEQFF	-	0	0	0	1	1	0	1	0	0	0
P03	FL	6	CAVKWTNFGNEKLTF	-	CSVAGSKVYNEQFF	-	1	0	0	8	0	0	13	0	0	0
P03	RBM	7	CAVYMYSGGGADGLTF	-	CASTPGQAANYGYTF	-	0	0	0	19	0	0	0	0	0	0
P03	FL	7	CAVYMYSGGGADGLTF	-	CASTPGQAANYGYTF	-	0	0	0	5	0	0	0	0	0	0
P03	RBM	8	CGSDGGSQGNLIF	-	CASTPKGPLLGSGNTIYF	-	0	0	0	2	0	0	2	0	0	0
P03	FL	8	CGSDGGSQGNLIF	-	CASTPKGPLLGSGNTIYF	-	0	0	0	4	0	0	15	0	0	0
P03	RBM	9	CARESDGGATNKLIF	-	CASSPLGRELGEAFF	-	0	0	0	1	0	0	4	0	0	0
P03	FL	9	CARESDGGATNKLIF	-	CASSPLGRELGEAFF	-	0	0	0	3	0	0	12	0	0	0
P03	RBM	10	CALIGGSYIPTF	-	CASGIRTGEVGETQYF	-	0	0	0	9	1	0	2	0	0	0
P03	FL	10	CALIGGSYIPTF	-	CASGIRTGEVGETQYF	-	0	0	0	6	0	0	1	0	0	0
P03	RBM	11	CAVTFTSGTYKYIF	-	CASGPGTGIYEQYF	-	0	0	0	12	0	0	0	0	0	0
P03	FL	11	CAVTFTSGTYKYIF	-	CASGPGTGIYEQYF	-	0	0	0	7	0	0	0	0	0	0
P03	RBM	12	CALDEDAGGTSYGKLTF	CAVGGYGQNFVF	CASSSPPGTGSYNEQFF	-	0	0	0	12	0	0	0	0	0	0
P03	FL	12	CALDEDAGGTSYGKLTF	CAVGGYGQNFVF	CASSSPPGTGSYNEQFF	-	0	0	0	7	0	0	0	0	0	0
P03	RBM	13	CAANRPTDFYGGSQGNLIF	-	CASSLAPSGYQETQYF	-	0	0	0	0	0	0	2	0	0	0
P03	FL	13	CAANRPTDFYGGSQGNLIF	-	CASSLAPSGYQETQYF	-	0	0	0	9	0	0	5	0	0	0
P03	RBM	14	CAVRDDKIIF	-	CASSSWTGGETQYF	-	0	0	0	0	0	0	2	0	0	0
P03	FL	14	CAVRDDKIIF	-	CASSSWTGGETQYF	-	0	0	0	3	0	0	8	0	0	0
P03	RBM	15	CAVMDSNYQLIW	-	CASSTPGPVQPQHF	-	0	0	0	6	4	0	0	0	0	0
P03	FL	15	CAVMDSNYQLIW	-	CASSTPGPVQPQHF	-	0	0	1	3	0	0	0	0	0	0
P04	RBM	1	CALRSHSNTGNQFYF	CAASKSGGGTGNQFYF	CAISDLGLGYTF	-	1	0	0	208	0	0	0	0	0	0
P04	FL	1	CALRSHSNTGNQFYF	CAASKSGGGTGNQFYF	CAISDLGLGYTF	-	1	0	0	73	2	0	0	0	0	0
P04	RBM	2	-	-	CASNLRGVVGTDTQYF	-	0	0	0	162	25	0	1	0	0	0
P04	FL	2	-	-	CASNLRGVVGTDTQYF	-	0	0	0	72	2	0	1	0	0	0
P04	RBM	3	CAVRDWGAAGNKLTF	-	CASSLAREGNQPQHF	-	0	0	0	140	5	0	0	0	0	0
P04	FL	3	CAVRDWGAAGNKLTF	-	CASSLAREGNQPQHF	-	1	0	0	92	3	0	1	0	0	0
P04	RBM	4	CAANTNAGKSTF	-	CASSPRSQANEKLFF	-	0	0	0	72	0	0	0	0	0	0
P04	FL	4	CAANTNAGKSTF	-	CASSPRSQANEKLFF	-	0	0	0	48	0	0	0	0	0	0
P04	RBM	5	CAASNYGGSQGNLIF	-	CASSQDELSPGGGNTIYF	-	0	2	0	52	15	0	5	0	0	0
P04	FL	5	CAASNYGGSQGNLIF	-	CASSQDELSPGGGNTIYF	-	1	0	0	22	3	0	3	0	0	0
P04	RBM	6	CAESEGNNDMRF	-	CASSLVGGGRADTQYF	-	0	0	0	30	4	0	0	0	0	0
P04	FL	6	CAESEGNNDMRF	-	CASSLVGGGRADTQYF	-	2	0	0	48	0	0	0	0	0	0
P04	RBM	7	CGADIGGAQKLVF	-	CASSPYSGNTIYF	-	0	0	0	42	0	0	0	0	0	0
P04	FL	7	CGADIGGAQKLVF	-	CASSPYSGNTIYF	-	0	0	0	25	0	0	0	0	0	0
P04	RBM	8	CALGGGSYIPTF	-	CASTPGPYNEQFF	-	0	0	0	40	1	0	0	0	0	0
P04	FL	8	CALGGGSYIPTF	-	CASTPGPYNEQFF	-	0	0	0	13	1	0	0	0	0	0
P04	RBM	9	CAESRPGGGSQGNLIF	-	CASSFEMNTEAFF	-	0	0	0	14	5	0	3	0	0	0
P04	FL	9	CAESRPGGGSQGNLIF	-	CASSFEMNTEAFF	-	0	0	0	14	0	0	13	0	0	0
P04	RBM	10	CAMREGLIVTDQGAQKLVF	CATGLPGSEKLVF	CASSLGTALNYGYTF	-	0	0	0	30	0	0	0	0	0	0
P04	FL	10	CAMREGLIVTDQGAQKLVF	CATGLPGSEKLVF	CASSLGTALNYGYTF	-	0	0	0	17	0	0	0	0	0	0
P04	RBM	11	CALSEEGSGGSNYKLTF	-	CSVLTGLGGYTF	-	0	0	0	10	0	0	3	0	0	0
P04	FL	11	CALSEEGSGGSNYKLTF	-	CSVLTGLGGYTF	-	0	0	0	4	0	0	16	0	0	0
P04	RBM	12	CAITNAGKSTF	-	CSVGQQGYEQYF	CASSSRSFNEKLFF	0	0	0	13	0	0	0	0	0	0
P04	FL	12	CAITNAGKSTF	-	CSVGQQGYEQYF	CASSSRSFNEKLFF	0	0	0	16	0	0	0	0	0	0
P04	RBM	13	CALGWANNLFF	-	CASSQGTGHTGELFF	-	0	0	0	14	4	0	2	0	0	0
P04	FL	13	CALGWANNLFF	-	CASSQGTGHTGELFF	-	1	0	0	6	1	0	0	0	0	0
P04	RBM	14	CALMVGQLIW	-	CASSTEAGGTDTQYF	-	0	0	0	0	0	0	3	0	0	0
P04	FL	14	CALMVGQLIW	-	CASSTEAGGTDTQYF	-	0	0	0	2	0	0	20	0	0	0
P04	RBM	15	CAFYPGNQFYF	-	CASSFPAGGYTDTQYF	-	0	0	0	8	3	0	1	0	0	0
P04	FL	15	CAFYPGNQFYF	-	CASSFPAGGYTDTQYF	-	0	0	0	10	0	0	3	0	0	0
P04	RBM	16	CAVCPDGQKLLF	-	CASSVVSAGYYNEQFF	-	0	0	0	3	0	0	0	0	0	0
P04	FL	16	CAVCPDGQKLLF	-	CASSVVSAGYYNEQFF	-	1	0	0	14	0	0	0	0	0	0
P05	RBM	1	CILLETSYDKVIF	-	CASSETGTAVYNEQFF	-	0	0	0	7	1	0	18	0	0	0
P05	FL	1	CILLETSYDKVIF	-	CASSETGTAVYNEQFF	-	0	0	0	4	1	0	12	0	0	0
P05	RBM	2	CALSDGGAQKLVF	-	CSASKRVWNGYTF	-	0	0	0	10	7	0	1	0	0	0
P05	FL	2	CALSDGGAQKLVF	-	CSASKRVWNGYTF	-	0	0	0	13	3	0	0	0	0	0
P05	RBM	3	CASMGGTALIF	-	CASSLILAEAFF	-	0	0	1	15	7	0	6	0	1	0
P05	FL	3	CASMGGTALIF	-	CASSLILAEAFF	-	0	0	0	6	0	0	1	0	0	0
P05	RBM	4	CAVRDIRGGGYQLIW	-	CASSDFMTGRTDTQYF	-	0	0	0	16	4	0	2	0	0	0
P05	FL	4	CAVRDIRGGGYQLIW	-	CASSDFMTGRTDTQYF	-	0	0	0	6	0	0	1	0	0	0
P05	RBM	5	CAVNSVNDMRF	-	CASSQAGYTYEQYF	-	0	0	0	2	0	0	8	0	0	0
P05	FL	5	CAVNSVNDMRF	-	CASSQAGYTYEQYF	-	0	0	0	4	0	0	6	0	0	0
P05	RBM	6	CAVSALLNDYKLSF	-	CSARNRDSLLDTQYF	CASSLGTSGTYNEQFF	0	0	0	6	0	0	1	0	0	0
P05	FL	6	CAVSALLNDYKLSF	-	CSARNRDSLLDTQYF	CASSLGTSGTYNEQFF	0	0	0	11	0	0	1	0	0	0
P05	RBM	7	CAALYNQGGKLIF	-	CASSYSIGNNDYGYTF	-	1	0	0	4	0	0	1	0	0	0
P05	FL	7	CAALYNQGGKLIF	-	CASSYSIGNNDYGYTF	-	1	1	0	6	0	0	4	0	0	0
P06	RBM	1	CASRGGSGNTPLVF	-	CASSSYYLIAGWESNEQFF	-	0	0	0	0	0	0	4	0	0	0
P06	FL	1	CASRGGSGNTPLVF	-	CASSSYYLIAGWESNEQFF	-	0	0	0	1	0	0	16	0	0	0
P06	RBM	2	CAMREGRGSSYKLIF	-	CASSHIPFGANVLTF	-	0	0	0	8	4	0	0	0	0	0
P06	FL	2	CAMREGRGSSYKLIF	-	CASSHIPFGANVLTF	-	0	0	0	5	0	0	3	0	0	0
P06	RBM	3	CAATPFYGNKLVF	-	CAWSTGAEAFF	-	0	0	0	2	0	0	3	0	0	0
P06	FL	3	CAATPFYGNKLVF	-	CAWSTGAEAFF	-	0	0	0	4	0	0	9	0	0	0
P06	RBM	4	CATDTGRRALTF	-	CSAVKAGVGRETQYF	-	0	0	0	7	2	0	3	0	0	0
P06	FL	4	CATDTGRRALTF	-	CSAVKAGVGRETQYF	-	0	0	0	3	0	0	2	0	0	0
P06	RBM	5	CATDDPKAAGNKLTF	-	CASSASPGTEAYEQYF	-	0	0	0	6	0	0	1	0	0	0
P06	FL	5	CATDDPKAAGNKLTF	-	CASSASPGTEAYEQYF	-	0	0	0	4	0	0	2	0	0	0
P06	RBM	6	CALNEYNTDKLIF	-	CASSQPEQGGTDTQYF	-	0	0	0	0	0	0	1	0	0	0
P06	FL	6	CALNEYNTDKLIF	-	CASSQPEQGGTDTQYF	-	0	0	0	3	0	0	7	0	0	0
