# Supplementary material for: Resolving the spatial architecture of myeloma and its microenvironment at the single-cell level
Source: Nat Commun. 2023 Aug 17;14:5011. doi: 10.1038/s41467-023-40584-4 (PMC10435504; doi:10.1038/s41467-023-40584-4)
Supplement: Supplementary file 11 — Suplementary Data 8 [file 41467_2023_40584_MOESM11_ESM.xlsx]

## Sheet: final
Patient-ID	Number of osteolytic lesions	Skeletal pattern	Maximum diameter of analyzed focal lesion	Biopsy site (FL size)	FL1	FL2	FL3
P01	10	Axial skeleton	2.9	left acetabulum (2.9 x 1.4 cm)	12. rib left(4.3 x 2.8 cm)	7. cevical vertebra (4.2 x 2.9 cm)	right acetabulum (3.7 x 2.5 cm)
P02	>10	Axial skeleton	4.1	right ilium (4.1 x 2.4 cm)	Right ilium (7.1 x 3.1 cm)	right ilium (4.1 x 2.4 cm)	5. lumbar vertebra (3.1 X 2.0 cm)
P03	1 lesion > 1 cm, >10 disseminated smaller osteolyses	Axial skeleton	1.6	right ilium (1.6 x 1.4 cm)	right ilium (1.6 x 1.4 cm)	no further lesions with diameter > 1 cm
P04	8	Axial skeleton	3.8	left ilium (3.8 x 1.5 cm)	right sacrum (4.2 x 3.3 cm)	left ilium (3.8 x 1.5 cm)	2. lumbar vertebra (1.4 x 1.1 cm)
P05	>10	Axial skeleton + extremities	2.3	right ilium (2.3 x 2.2 cm)	clivus (5.1 x 3.4 cm)	left acetabulum (2.7 x 2.1 cm)	right ilium (2.3 x 2.2 cm)
P06	>10	Axial skeleton + extremities	1.6	left ilium (1.6 x 1.3 cm)	left ilium (2.9 x 1.4 cm)	left scapula (2.6 x 1.9 cm)	2. rib right (1.7 x 1.3 cm)
P07	>10	Axial skeleton + extremities	5.4	right ilium and sacrum (5.4 x 5.2 cm)	left ischium (6.0 x 2.0 cm)	right ilium and sacrum (5.4 x 5.2 cm)	right ischium (3.1 x 2.1 cm)
P08	>10	Axial skeleton + extremities	2.6	left ilium (2.6 x 1.9 cm)	left temporal (3.0 x 1.0 cm)	left parietal (2.9 x 2.0 cm)	left ilium (2.6 x 1.9 cm)
P09	4	Axial skeleton + extremities	4.3	right head of the humerus (4.3 x 3.6 cm)	right head of the humerus (4.3 x 3.6 cm)	right parietal (2.6 x 1.1 cm)	right humerus(1.7 x 1.6 cm)
P10	5	Axial skeleton	3.8	right ilium (3.8 x 1.2 cm)	right clavicle (4.4 x 2.7 cm)	right ilium (3.8 x 1.2 cm)	11. thoracic vertebra (2.4 x 1.0 cm)
P11	4	Axial skeleton	2	left ilium (2.0 x 1.3 cm)	3. thoracic vertebra (2.7 x 2.3 cm)	left ilium (2.0 x 1.3 cm)	right acetabulum (1.1 x 0.7 cm)
P12	>10	Axial skeleton + extremities	2.9	3. cervical vertebra (2.9 x 1.6 cm)	9. thoracic vertebra (4.0 x 3.4 cm)	right ilium (3.5 x 1.4 cm)	3. cervical vertebra (2.9 x 1.6 cm)
P13	>10	Axial skeleton + extremities	4.9	2. lumbar vertebra (5.3 x 4.9 cm)	2. lumbar vertebra (5.3 x 4.9 cm)	3. rib left (2.4 x 1.5 cm)	6. rib left(1.5 x 1.1 cm)
P14	>10	Axial skeleton + extremities	1.4	left ilium (1.4 x 1.0 cm)	right acetabulum (2.2 x 2.2 cm)	right acetabulum (1.7 x 1.3 cm)	left sacrum (1.7 x 1.2 cm)
P15	>10	Axial skeleton	2.6	left ilium (2.6 x 2.2 cm)	left ilium(2.6 x 2.2 cm)	7. thoracic vertebra (1.4 x 1.1 cm)	right ilium (1.3 x 1.0 cm)
P16	>10	Axial skeleton + extremities	4.6	1. lumbar vertebra 1 (4.6 x 3.6 cm)	1. lumbar vertebra 1 (4.6 x 3.6 cm)	6. thoracic vertebra (3.4 x 1.7 cm)	left ilium (2.7 x 1.6 cm)
P17	>10	Axial skeleton	7.8	6. and 7. cervical vertebra and 1. thoracic vertebra (7.8 x 4.9 cm)	6. and 7. cervical vertebra and 1. thoracic vertebra (7.8 x 4.9 cm)	1. lumbar vertebra (4.1 x 3.4 cm)	3. cervical vertebra (1.7 x 1.4 cm)
P18	>10	Axial skeleton + extremities	1.8	left ilium (1.8 x 1.3 cm)	rigth ilium (2.5 x 2.3 cm)	left pubis (2.0 x 1.7 cm)	left ilium (1.8 x 1.3 cm)
P19	4	Axial skeleton	1.9	left ilium (1.9 x 1.2 cm)	2. lumbar vertebra (2.3 x 1.5 cm)	left ilium (1.9 x 1.2 cm)	1. lumbar vertebra (1.3 x 1.0 cm)
P20	1	Axial skeleton	3.4	2. lumbar vertebra (3,4 x 1,6 cm)	2. lumbar vertebra (3,4 x 1,6 cm)
P21	>10	Axial skeleton	4	5. thoracic vertebra (4.0 x 2.2 cm)	5. thoracic vertebra (4.0 x 2.2 cm)	4. rib right (1.6 x 0.9 cm)	left ilium (1.5 x 1.0 cm)
P22	>10	Axial skeleton + extremities	2.3	left proximal femur (2.3 x 1.9 cm)	10. thoracic vertebra (5.2 x 3.7 cm)	left proximal femur (2.3 x 1.9 cm)	left femur head (1.8 x 1.6 cm)
P23	1	Axial skeleton + extremities	1.8	right sacrum (1.8 x 1.6 cm)	right sacrum (1.8 x 1.6 cm)
P24	>10	Axial skeleton + extremities	1.9	right pubis (1.9 x 1.6 cm)	5. lumbar vertebra (2.8 x 1.5 cm)	right pubis (1.9 x 1.6 cm)	left ilium (1.6 x 1.1 cm)
P25	>10	Axial skeleton + extremities	2.8	left ilium (2.8 x 1.6 cm)	4. rib right (7.8 x 3.5 cm)	left ilium (2.8 x 1.6 cm)	4. lumbar vertebra (1.9 x 1.3 cm)
P26	2	extremities	1.7	left distal ulna(1.7 x 1.3 cm)	left distal ulna (1.7 x 1.3 cm)	right distal ulna(0.8 x 0.7 cm)
P27	>10	Axial skeleton + extremities	1.8	left ilium (1.8 x 1.6 cm)	2. lumbar vertebra (2.6 x 2.3 cm)	right scapula (2.7 x 1.7 cm)	4. rib right (2.5 x 1.5 cm)
P28	>10	Axial skeleton + extremities	3.8	right femur neck (3.8 x 2.4 cm)	right femur neck (3.8 x 2.4 cm)	right sacrum (2.7 x 1.3 cm)	left pubis (2.0 x 1.6 cm)
P29	>10	Axial skeleton	2.1	right ilium (2.1 x 1.2 cm)	left ilium (2.4 x 2.4 cm)	right ilium (2.1 x 1.2 cm)	right ilium (2.1 x 1.1 cm)
P30	>10	Axial skeleton	2.5	left ilium (2.5 x 1.5 cm)	left acetabulum (3.4 x 1.8 cm)	Sternum (3.2 x 1.9 cm)	left scapula (2.7 x 2.1 cm)
P31	3	Axial skeleton + extremities	2.8	left humerus (2.8 x 2.3 cm)	left clavicle (3.7 x 1.6 cm)	left humerus (2.8 x 2.3 cm)	right humerus (2.5 x 2.3 cm)
